# Supplementary material for: Male secondary sexual structures and the systematics of the Thereus oppia species group (Lepidoptera, Lycaenidae, Eumaeini)
Source: Zookeys. 2015 Sep 16;(520):109–30. doi: 10.3897/zookeys.520.10134 (PMC4591724; doi:10.3897/zookeys.520.10134)
Supplement: XML Treatment for Thereus [file zookeys.520.10134-treatment1.xml]

<!DOCTYPE tp:taxon-treatment
  PUBLIC "-//TaxonX//DTD Taxonomic Treatment Publishing DTD v0 20100105//EN" "tax-treatment-NSO.dtd">
<tp:taxon-treatment xmlns:tp="http://www.plazi.org/taxpub"><tp:treatment-meta><kwd-group><label>Taxon classification</label><kwd><named-content content-type="kingdom">Animalia</named-content></kwd><kwd><named-content content-type="order">Lepidoptera</named-content></kwd><kwd><named-content content-type="family">Lycaenidae</named-content></kwd></kwd-group><mixed-citation publication-type="journal"><person-group><name><surname>Robbins</surname><given-names>Robert K.</given-names></name><name><surname>Heredia</surname><given-names>María Dolores</given-names></name><name><surname>Busby</surname><given-names>Robert C.</given-names></name></person-group><article-title>Male secondary sexual structures and the systematics of the <italic><tp:taxon-name><tp:taxon-name-part taxon-name-part-type="genus">Thereus</tp:taxon-name-part> <tp:taxon-name-part taxon-name-part-type="species">oppia</tp:taxon-name-part></tp:taxon-name></italic> species group (<tp:taxon-name><tp:taxon-name-part taxon-name-part-type="order">Lepidoptera</tp:taxon-name-part></tp:taxon-name>, <tp:taxon-name><tp:taxon-name-part taxon-name-part-type="family">Lycaenidae</tp:taxon-name-part></tp:taxon-name>, <tp:taxon-name><tp:taxon-name-part taxon-name-part-type="tribe">Eumaeini</tp:taxon-name-part></tp:taxon-name>)</article-title><source>Zookeys</source><day>16</day><month>9</month><year>2015</year><volume>2015</volume><issue>520</issue><fpage>109</fpage><lpage>130</lpage><pub-id pub-id-type="doi">10.3897/zookeys.520.10134</pub-id></mixed-citation></tp:treatment-meta><tp:nomenclature><tp:taxon-name>
                        <tp:taxon-name-part taxon-name-part-type="genus">Thereus</tp:taxon-name-part>
                    </tp:taxon-name><tp:taxon-authority>Hübner, [1819]</tp:taxon-authority></tp:nomenclature><tp:treatment-sec sec-type="Type species"><title>Type species.</title><p><bold><italic><tp:taxon-name><tp:taxon-name-part taxon-name-part-type="genus">Papilio</tp:taxon-name-part> <tp:taxon-name-part taxon-name-part-type="species">lausus</tp:taxon-name-part></tp:taxon-name></italic> Cramer</bold></p></tp:treatment-sec><tp:treatment-sec sec-type="Diagnosis"><title>Diagnosis.</title><p><xref ref-type="bibr" rid="B20">Robbins (1991)</xref> characterized <italic><tp:taxon-name><tp:taxon-name-part taxon-name-part-type="genus">Thereus</tp:taxon-name-part></tp:taxon-name></italic> by (1) a pair of sclerotized invaginations on the membrane attached to the ventro-lateral sides of the papillae anales (Figs <xref ref-type="fig" rid="F6">23–24</xref>, figured in <xref ref-type="bibr" rid="B21">Robbins 2000</xref>), (2) a pair of ventro-lateral brush organs (often inconspicuous) in addition to the pair of dorsal ones (Figs <xref ref-type="fig" rid="F4">15–18</xref>), and (3) the number of antennal nudum segments (as defined in the methods section) is sexually dimorphic, being greater in females than that in males by five or more segments (Fig. <xref ref-type="fig" rid="F7">25</xref>). The second trait is lacking in <italic><tp:taxon-name><tp:taxon-name-part taxon-name-part-type="genus">Thereus</tp:taxon-name-part> <tp:taxon-name-part taxon-name-part-type="species">pseudarcula</tp:taxon-name-part></tp:taxon-name></italic> (Giacomelli), suggesting that this species is the phylogenetic sister to the remainder of the genus. Interestingly, it is the only <italic><tp:taxon-name><tp:taxon-name-part taxon-name-part-type="genus">Thereus</tp:taxon-name-part></tp:taxon-name></italic> species that appears to be a subtropical endemic. During this study, we found an instance in which sexual dimorphism of antennal nudum length was four segments—not five or greater—so the generic diagnosis is modified accordingly.</p><fig id="F7" position="float" orientation="portrait"><label>Figure 25.</label><caption><p>Male (top) and female antennae of <italic><tp:taxon-name><tp:taxon-name-part taxon-name-part-type="genus">Thereus</tp:taxon-name-part> <tp:taxon-name-part taxon-name-part-type="species">lomalarga</tp:taxon-name-part></tp:taxon-name></italic> in ventral aspect showing nudum extent. The male has 14 nudum segments in contrast to 21 nudum segments in the female. Scale bar: 2 mm.</p></caption><graphic xmlns:xlink="http://www.w3.org/1999/xlink" xlink:href="zookeys-520-109-g007.jpg" position="float" orientation="portrait" xlink:type="simple" id="oo_57123.jpg"/></fig><p><xref ref-type="bibr" rid="B20">Robbins (1991)</xref> noted that <italic><tp:taxon-name><tp:taxon-name-part taxon-name-part-type="genus">Thereus</tp:taxon-name-part></tp:taxon-name></italic> contained 27 species, but more than a decade later, 31 were listed, of which nine were undescribed and two had questionable generic placement (<xref ref-type="bibr" rid="B22">Robbins 2004</xref>). <xref ref-type="bibr" rid="B2">Bálint (2005)</xref> proposed a new specific name, and we now recognize 35 species, of which eleven are undescribed and two have questionable generic placement. This paper begins the task of recognizing species groups, which facilitates the description of new species, and of determining the generic placement of the species with questionable generic placement.</p></tp:treatment-sec><tp:treatment-sec sec-type="Nomenclature"><title>Nomenclature.</title><p><xref ref-type="bibr" rid="B20">Robbins (1991)</xref> accorded <italic><tp:taxon-name><tp:taxon-name-part taxon-name-part-type="genus">Thereus</tp:taxon-name-part></tp:taxon-name></italic> Hübner priority over <italic><tp:taxon-name><tp:taxon-name-part taxon-name-part-type="genus">Molus</tp:taxon-name-part></tp:taxon-name></italic> Hübner and synonymized <italic><tp:taxon-name><tp:taxon-name-part taxon-name-part-type="genus">Noreena</tp:taxon-name-part></tp:taxon-name></italic> K. Johnson, MacPherson &amp; Ingraham. Subsequently proposed names <italic><tp:taxon-name><tp:taxon-name-part taxon-name-part-type="genus">Solanorum</tp:taxon-name-part></tp:taxon-name></italic> Johnson, <italic><tp:taxon-name><tp:taxon-name-part taxon-name-part-type="genus">Timokla</tp:taxon-name-part></tp:taxon-name></italic> Johnson, Kruse &amp; Kroenlein, and <italic><tp:taxon-name><tp:taxon-name-part taxon-name-part-type="genus">Pedusa</tp:taxon-name-part></tp:taxon-name></italic> d’Abrera were synonymized later (<xref ref-type="bibr" rid="B22">Robbins 2004</xref>).</p></tp:treatment-sec><tp:treatment-sec sec-type="Distribution"><title>Distribution.</title><p><italic><tp:taxon-name><tp:taxon-name-part taxon-name-part-type="genus">Thereus</tp:taxon-name-part></tp:taxon-name></italic> occurs throughout the Neotropics from northern Mexico to Uruguay and Argentina. <italic><tp:taxon-name><tp:taxon-name-part taxon-name-part-type="genus">Thereus</tp:taxon-name-part> <tp:taxon-name-part taxon-name-part-type="species">lausus</tp:taxon-name-part></tp:taxon-name></italic>, <italic><tp:taxon-name><tp:taxon-name-part taxon-name-part-type="genus">Thereus</tp:taxon-name-part> <tp:taxon-name-part taxon-name-part-type="species">cithonius</tp:taxon-name-part></tp:taxon-name></italic>, and <italic><tp:taxon-name><tp:taxon-name-part taxon-name-part-type="genus">Thereus</tp:taxon-name-part> <tp:taxon-name-part taxon-name-part-type="species">ortalus</tp:taxon-name-part></tp:taxon-name></italic> range widely from Mexico to southern Brazil, but distributions of species are otherwise more restricted. Approximately 2/3 of the species in the genus occur in the Amazon Region, as demarcated by <xref ref-type="bibr" rid="B4">Brown (1982)</xref>.</p><!--PageBreak--></tp:treatment-sec><tp:treatment-sec sec-type="Habitat"><title>Habitat.</title><p>Most species inhabit wet lowland forest, with only a few exceptions. <italic><tp:taxon-name><tp:taxon-name-part taxon-name-part-type="genus">Thereus</tp:taxon-name-part> <tp:taxon-name-part taxon-name-part-type="species">gabathana</tp:taxon-name-part></tp:taxon-name></italic> (Strand), <italic><tp:taxon-name><tp:taxon-name-part taxon-name-part-type="genus">Thereus</tp:taxon-name-part> <tp:taxon-name-part taxon-name-part-type="species">wojtusiaki</tp:taxon-name-part></tp:taxon-name></italic> Bálint, <italic><tp:taxon-name><tp:taxon-name-part taxon-name-part-type="genus">Thereus</tp:taxon-name-part> <tp:taxon-name-part taxon-name-part-type="species">orasus</tp:taxon-name-part></tp:taxon-name></italic> (Godman &amp; Salvin), and an undescribed species are montane endemics, and <italic><tp:taxon-name><tp:taxon-name-part taxon-name-part-type="genus">Thereus</tp:taxon-name-part> <tp:taxon-name-part taxon-name-part-type="species">pseudarcula</tp:taxon-name-part></tp:taxon-name></italic> is subtropical. The widespread <italic><tp:taxon-name><tp:taxon-name-part taxon-name-part-type="genus">Thereus</tp:taxon-name-part> <tp:taxon-name-part taxon-name-part-type="species">cithonius</tp:taxon-name-part></tp:taxon-name></italic> occurs in a great variety of habitats, from wet forest to very dry deciduous forest and from sea level to 2,000 m elevation.</p></tp:treatment-sec><tp:treatment-sec sec-type="Biology"><title>Biology.</title><p>Heredia and Robbins (in prep.) summarize the food plant records for the genus, almost all of which belong to the plant family <tp:taxon-name><tp:taxon-name-part taxon-name-part-type="family">Loranthaceae</tp:taxon-name-part></tp:taxon-name> (mistletoe). As noted in this paper, males of some species set up mating territories in the morning before 09:30 hours while others set up territories in the early afternoon.</p></tp:treatment-sec><tp:treatment-sec><!--Section generated to contain objects referenced in tp:taxon-treatment.--><fig id="F6" position="float" orientation="portrait"><label>Figures 23–24.</label><caption><p>Female papillae anales in ventral aspect showing sclerites that characterize <italic><tp:taxon-name><tp:taxon-name-part taxon-name-part-type="genus">Thereus</tp:taxon-name-part></tp:taxon-name></italic> (arrow). Posterior of insect to the right. <bold>23</bold> <italic><tp:taxon-name><tp:taxon-name-part taxon-name-part-type="genus">Thereus</tp:taxon-name-part> <tp:taxon-name-part taxon-name-part-type="species">lomalarga</tp:taxon-name-part></tp:taxon-name></italic> <bold>24</bold> <italic><tp:taxon-name><tp:taxon-name-part taxon-name-part-type="genus">Thereus</tp:taxon-name-part> <tp:taxon-name-part taxon-name-part-type="species">brocki</tp:taxon-name-part></tp:taxon-name></italic>. Scale bars: 0.5 mm.</p></caption><graphic xmlns:xlink="http://www.w3.org/1999/xlink" xlink:href="zookeys-520-109-g006.jpg" position="float" orientation="portrait" xlink:type="simple" id="oo_57122.jpg"/></fig><fig id="F4" position="float" orientation="portrait"><label>Figures 15–18.</label><caption><p>Male genitalia of the <italic><tp:taxon-name><tp:taxon-name-part taxon-name-part-type="genus">Thereus</tp:taxon-name-part> <tp:taxon-name-part taxon-name-part-type="species">oppia</tp:taxon-name-part></tp:taxon-name></italic> species group. Lateral view of capsule and penis (top) with penis tip enlarged and ventral view (bottom). Posterior of insect to the right <bold>15</bold> <italic><tp:taxon-name><tp:taxon-name-part taxon-name-part-type="genus">Thereus</tp:taxon-name-part> <tp:taxon-name-part taxon-name-part-type="species">orasus</tp:taxon-name-part></tp:taxon-name></italic> (arrow points to ventral brush organ) <bold>16</bold> <italic><tp:taxon-name><tp:taxon-name-part taxon-name-part-type="genus">Thereus</tp:taxon-name-part> <tp:taxon-name-part taxon-name-part-type="species">lomalarga</tp:taxon-name-part></tp:taxon-name></italic> (arrow points to position of small teeth) <bold>17</bold> <italic><tp:taxon-name><tp:taxon-name-part taxon-name-part-type="genus">Thereus</tp:taxon-name-part> <tp:taxon-name-part taxon-name-part-type="species">oppia</tp:taxon-name-part></tp:taxon-name></italic> <bold>18</bold> <italic><tp:taxon-name><tp:taxon-name-part taxon-name-part-type="genus">Thereus</tp:taxon-name-part> <tp:taxon-name-part taxon-name-part-type="species">brocki</tp:taxon-name-part></tp:taxon-name></italic>. Scale bars: 0.5 mm.</p></caption><graphic xmlns:xlink="http://www.w3.org/1999/xlink" xlink:href="zookeys-520-109-g004.jpg" position="float" orientation="portrait" xlink:type="simple" id="oo_57120.jpg"/></fig></tp:treatment-sec><ref-list><ref id="B20"><mixed-citation xmlns:xlink="http://www.w3.org/1999/xlink" xlink:type="simple"><person-group><name name-style="western"><surname>Robbins</surname><given-names>RK</given-names></name></person-group> (<year>1991</year>) <article-title>Evolution, comparative morphology, and identification of the eumaeine butterfly genus <italic><tp:taxon-name><tp:taxon-name-part taxon-name-part-type="genus">Rekoa</tp:taxon-name-part></tp:taxon-name></italic> Kaye (<tp:taxon-name><tp:taxon-name-part taxon-name-part-type="family">Lycaenidae</tp:taxon-name-part></tp:taxon-name>: <tp:taxon-name><tp:taxon-name-part taxon-name-part-type="subfamily">Theclinae</tp:taxon-name-part></tp:taxon-name>).</article-title> <source>Smithsonian Contribution to Zoology</source> <volume>498</volume>: <fpage>1</fpage>–<lpage>64</lpage>. doi: <ext-link xlink:type="simple" ext-link-type="doi" xlink:href="10.5479/si.00810282.498">10.5479/si.00810282.498</ext-link> </mixed-citation></ref><ref id="B21"><mixed-citation xmlns:xlink="http://www.w3.org/1999/xlink" xlink:type="simple"><person-group><name name-style="western"><surname>Robbins</surname><given-names>RK</given-names></name></person-group> (<year>2000</year>) <article-title>The New World hairstreak genus <italic><tp:taxon-name><tp:taxon-name-part taxon-name-part-type="genus">Arawacus</tp:taxon-name-part></tp:taxon-name></italic> Kaye (<tp:taxon-name><tp:taxon-name-part taxon-name-part-type="order">Lepidoptera</tp:taxon-name-part></tp:taxon-name>: <tp:taxon-name><tp:taxon-name-part taxon-name-part-type="family">Lycaenidae</tp:taxon-name-part></tp:taxon-name>: <tp:taxon-name><tp:taxon-name-part taxon-name-part-type="subfamily">Theclinae</tp:taxon-name-part></tp:taxon-name>: <tp:taxon-name><tp:taxon-name-part taxon-name-part-type="tribe">Eumaeini</tp:taxon-name-part></tp:taxon-name>).</article-title> <source>Proceedings Entomological Society of Washington</source> <volume>102</volume>: <fpage>162</fpage>–<lpage>169</lpage>. </mixed-citation></ref><ref id="B22"><mixed-citation xmlns:xlink="http://www.w3.org/1999/xlink" xlink:type="simple"><person-group><name name-style="western"><surname>Robbins</surname><given-names>RK</given-names></name></person-group> (<year>2004</year>) <article-title><tp:taxon-name><tp:taxon-name-part taxon-name-part-type="family">Lycaenidae</tp:taxon-name-part></tp:taxon-name>. <tp:taxon-name><tp:taxon-name-part taxon-name-part-type="subfamily">Theclinae</tp:taxon-name-part></tp:taxon-name>. Tribe <tp:taxon-name><tp:taxon-name-part taxon-name-part-type="tribe">Eumaeini</tp:taxon-name-part></tp:taxon-name>.</article-title> In: <person-group><name name-style="western"><surname>Lamas</surname><given-names>G</given-names></name></person-group> (<role>Ed.</role>) <source>Checklist: Part 4A. <tp:taxon-name><tp:taxon-name-part taxon-name-part-type="superfamily">Hesperioidea</tp:taxon-name-part></tp:taxon-name> — <tp:taxon-name><tp:taxon-name-part taxon-name-part-type="superfamily">Papilionoidea</tp:taxon-name-part></tp:taxon-name></source>. In: <person-group><name name-style="western"><surname>Heppner</surname><given-names>JB</given-names></name></person-group> (<role>Ed.</role>) <source>Atlas of Neotropical <tp:taxon-name><tp:taxon-name-part taxon-name-part-type="order">Lepidoptera</tp:taxon-name-part></tp:taxon-name>. Volume 5A</source>. <publisher-name>Association for Tropical Lepidoptera and Scientific Publishers</publisher-name>, <publisher-loc>Gainesville, FL</publisher-loc>, <fpage>118</fpage>–<lpage>137</lpage> </mixed-citation></ref><ref id="B2"><mixed-citation xmlns:xlink="http://www.w3.org/1999/xlink" xlink:type="simple"><person-group><name name-style="western"><surname>Bálint</surname><given-names>Z</given-names></name></person-group> (<year>2005</year>) <article-title>Systematics and taxonomic notes on Neotropical hairstreak lycaenids in connection to the genus <italic><tp:taxon-name><tp:taxon-name-part taxon-name-part-type="genus">Megathecla</tp:taxon-name-part></tp:taxon-name></italic> (<tp:taxon-name><tp:taxon-name-part taxon-name-part-type="family">Lycaenidae</tp:taxon-name-part></tp:taxon-name>: <tp:taxon-name><tp:taxon-name-part taxon-name-part-type="subfamily">Theclinae</tp:taxon-name-part></tp:taxon-name>: <tp:taxon-name><tp:taxon-name-part taxon-name-part-type="tribe">Eumaeini</tp:taxon-name-part></tp:taxon-name>). Boletín científico. Museo de Historia Natural.</article-title> <source>Universidad de Caldas</source> <volume>9</volume>: <fpage>278</fpage>–<lpage>294</lpage>. </mixed-citation></ref><ref id="B4"><mixed-citation xmlns:xlink="http://www.w3.org/1999/xlink" xlink:type="simple"><person-group><name name-style="western"><surname>Brown</surname><given-names>KS</given-names></name></person-group> (<year>1982</year>) <article-title>Historical and ecological factors in the biogeography of aposematic neotropical butterflies.</article-title> <source>American Zoologist</source> <volume>22</volume>: <fpage>453</fpage>–<lpage>471</lpage>. doi: <ext-link xlink:type="simple" ext-link-type="doi" xlink:href="10.1093/icb/22.2.453">10.1093/icb/22.2.453</ext-link> </mixed-citation></ref></ref-list></tp:taxon-treatment>
