# Supplementary material for: Male secondary sexual structures and the systematics of the Thereus oppia species group (Lepidoptera, Lycaenidae, Eumaeini)
Source: Zookeys. 2015 Sep 16;(520):109–30. doi: 10.3897/zookeys.520.10134 (PMC4591724; doi:10.3897/zookeys.520.10134)
Supplement: XML Treatment for Thereus orasus [file zookeys.520.10134-treatment2.xml]

<!DOCTYPE tp:taxon-treatment
  PUBLIC "-//TaxonX//DTD Taxonomic Treatment Publishing DTD v0 20100105//EN" "tax-treatment-NSO.dtd">
<tp:taxon-treatment xmlns:tp="http://www.plazi.org/taxpub"><tp:treatment-meta><kwd-group><label>Taxon classification</label><kwd><named-content content-type="kingdom">Animalia</named-content></kwd><kwd><named-content content-type="order">Lepidoptera</named-content></kwd><kwd><named-content content-type="family">Lycaenidae</named-content></kwd></kwd-group><mixed-citation publication-type="journal"><person-group><name><surname>Robbins</surname><given-names>Robert K.</given-names></name><name><surname>Heredia</surname><given-names>María Dolores</given-names></name><name><surname>Busby</surname><given-names>Robert C.</given-names></name></person-group><article-title>Male secondary sexual structures and the systematics of the <italic><tp:taxon-name><tp:taxon-name-part taxon-name-part-type="genus">Thereus</tp:taxon-name-part> <tp:taxon-name-part taxon-name-part-type="species">oppia</tp:taxon-name-part></tp:taxon-name></italic> species group (<tp:taxon-name><tp:taxon-name-part taxon-name-part-type="order">Lepidoptera</tp:taxon-name-part></tp:taxon-name>, <tp:taxon-name><tp:taxon-name-part taxon-name-part-type="family">Lycaenidae</tp:taxon-name-part></tp:taxon-name>, <tp:taxon-name><tp:taxon-name-part taxon-name-part-type="tribe">Eumaeini</tp:taxon-name-part></tp:taxon-name>)</article-title><source>Zookeys</source><day>16</day><month>9</month><year>2015</year><volume>2015</volume><issue>520</issue><fpage>109</fpage><lpage>130</lpage><pub-id pub-id-type="doi">10.3897/zookeys.520.10134</pub-id></mixed-citation></tp:treatment-meta><tp:nomenclature><tp:taxon-name>
                        <tp:taxon-name-part taxon-name-part-type="genus">Thereus</tp:taxon-name-part>
                        <tp:taxon-name-part taxon-name-part-type="species">orasus</tp:taxon-name-part>
                    </tp:taxon-name><tp:taxon-authority>(Godman &amp; Salvin, 1887)</tp:taxon-authority><xref ref-type="fig" rid="F1">Figs 1</xref><xref ref-type="fig" rid="F2">, 5</xref><xref ref-type="fig" rid="F2">, 9</xref><xref ref-type="fig" rid="F4">, 15</xref><xref ref-type="fig" rid="F5">, 19</xref></tp:nomenclature><tp:treatment-sec sec-type="Diagnosis"><title>Diagnosis.</title><p><italic><tp:taxon-name><tp:taxon-name-part taxon-name-part-type="genus">Thereus</tp:taxon-name-part> <tp:taxon-name-part taxon-name-part-type="species">orasus</tp:taxon-name-part></tp:taxon-name></italic> differs from other members of the <italic><tp:taxon-name><tp:taxon-name-part taxon-name-part-type="genus">Thereus</tp:taxon-name-part> <tp:taxon-name-part taxon-name-part-type="species">oppia</tp:taxon-name-part></tp:taxon-name></italic> group by having a gray ventral ground color, not brown (Figs <xref ref-type="fig" rid="F1">1–4</xref>). The male is also unique in having no dorsal forewing brown border (except for some marginal black scales) and the gray part of the dorsal hindwing scent patch is restricted to the basal part of cell r<sub>s</sub>-M<sub>1 </sub>(Fig. <xref ref-type="fig" rid="F2">9</xref>).</p></tp:treatment-sec><tp:treatment-sec sec-type="Nomenclature"><title>Nomenclature.</title><p><xref ref-type="bibr" rid="B22">Robbins (2004)</xref> synonymized <italic><tp:taxon-name><tp:taxon-name-part taxon-name-part-type="genus">Thecla</tp:taxon-name-part> <tp:taxon-name-part taxon-name-part-type="species">echinita</tp:taxon-name-part></tp:taxon-name></italic> Schaus (Fig. <xref ref-type="fig" rid="F1">1</xref>, female type in <abbrev xmlns:xlink="http://www.w3.org/1999/xlink" content-type="institution" xlink:title="National Museum of Natural History, Smithsonian Institution, Washington, DC, USA" xlink:type="simple">USNM</abbrev>) with <italic><tp:taxon-name><tp:taxon-name-part taxon-name-part-type="genus">Thecla</tp:taxon-name-part> <tp:taxon-name-part taxon-name-part-type="species">orasus</tp:taxon-name-part></tp:taxon-name></italic> (male holotype in <abbrev xmlns:xlink="http://www.w3.org/1999/xlink" content-type="institution" xlink:title="The Natural History Museum [formerly British Museum (Natural History)], London, United Kingdom" xlink:type="simple">BMNH</abbrev>) because they share a similar ventral wing pattern and occur in the same habitats and have the same distribution. We have examined both types.</p></tp:treatment-sec><tp:treatment-sec sec-type="Distribution and habitat"><title>Distribution and habitat.</title><p><italic><tp:taxon-name><tp:taxon-name-part taxon-name-part-type="genus">Thereus</tp:taxon-name-part> <tp:taxon-name-part taxon-name-part-type="species">orasus</tp:taxon-name-part></tp:taxon-name></italic> is an uncommon species that is recorded from montane habitats from central Mexico (Colima and Veracruz) to those of western Panama (Chiriquí) at elevations from 1100 to 1800 m.</p></tp:treatment-sec><tp:treatment-sec sec-type="Caterpillar food plant"><title>Caterpillar food plant.</title><p>Greg Ballmer collected a larva on 30 Aug 1988 at El Jabalí, 13 mi NE Comala, Colima, Mexico, at 1100–1200 m. The caterpillar was eating <italic><tp:taxon-name><tp:taxon-name-part taxon-name-part-type="genus">Struthanthus</tp:taxon-name-part> <tp:taxon-name-part taxon-name-part-type="species">condensatus</tp:taxon-name-part></tp:taxon-name></italic> Kuijt (<tp:taxon-name><tp:taxon-name-part taxon-name-part-type="family">Loranthaceae</tp:taxon-name-part></tp:taxon-name>). An eclosed adult female and its pupal case are deposited in <abbrev xmlns:xlink="http://www.w3.org/1999/xlink" content-type="institution" xlink:title="Entomology Research Museum, Department of Entomology, University of California, Riverside, California, USA" xlink:type="simple">UCRC</abbrev>. The mistletoe plant was growing on coffee and was identified by Kuijt.</p></tp:treatment-sec><tp:treatment-sec><!--Section generated to contain objects referenced in tp:taxon-treatment.--><fig id="F1" position="float" orientation="portrait"><label>Figures 1–4.</label><caption><p>Adults of the <italic><tp:taxon-name><tp:taxon-name-part taxon-name-part-type="genus">Thereus</tp:taxon-name-part> <tp:taxon-name-part taxon-name-part-type="species">oppia</tp:taxon-name-part></tp:taxon-name></italic> species group. Male (left, dorsal wing surface on left) and female (right). <bold>1</bold> <italic><tp:taxon-name><tp:taxon-name-part taxon-name-part-type="genus">Thereus</tp:taxon-name-part> <tp:taxon-name-part taxon-name-part-type="species">orasus</tp:taxon-name-part></tp:taxon-name></italic> ♂ Panama, ♀ Mexico (holotype of <italic><tp:taxon-name><tp:taxon-name-part taxon-name-part-type="genus">Thecla</tp:taxon-name-part> <tp:taxon-name-part taxon-name-part-type="species">echinita</tp:taxon-name-part></tp:taxon-name></italic> Schaus) <bold>2</bold> <italic><tp:taxon-name><tp:taxon-name-part taxon-name-part-type="genus">Thereus</tp:taxon-name-part> <tp:taxon-name-part taxon-name-part-type="species">lomalarga</tp:taxon-name-part></tp:taxon-name></italic> ♂ Colombia (holotype), ♀ Colombia (paratype) <bold>3</bold> <italic><tp:taxon-name><tp:taxon-name-part taxon-name-part-type="genus">Thereus</tp:taxon-name-part> <tp:taxon-name-part taxon-name-part-type="species">oppia</tp:taxon-name-part></tp:taxon-name></italic> ♂ Nicaragua, ♀ Nicaragua <bold>4</bold> <italic><tp:taxon-name><tp:taxon-name-part taxon-name-part-type="genus">Thereus</tp:taxon-name-part> <tp:taxon-name-part taxon-name-part-type="species">brocki</tp:taxon-name-part></tp:taxon-name></italic> ♂ Ecuador (holotype), ♀ Ecuador (paratype). Scale bars: 1.0 cm.</p></caption><graphic xmlns:xlink="http://www.w3.org/1999/xlink" xlink:href="zookeys-520-109-g001.jpg" position="float" orientation="portrait" xlink:type="simple" id="oo_57117.jpg"/></fig><fig id="F2" position="float" orientation="portrait"><label>Figures 5–12.</label><caption><p><bold>5–8</bold> Scent pads on the dorsal forewing. <bold>5</bold> <italic><tp:taxon-name><tp:taxon-name-part taxon-name-part-type="genus">Thereus</tp:taxon-name-part> <tp:taxon-name-part taxon-name-part-type="species">orasus</tp:taxon-name-part></tp:taxon-name></italic> (absent) <bold>6</bold> <italic><tp:taxon-name><tp:taxon-name-part taxon-name-part-type="genus">Thereus</tp:taxon-name-part> <tp:taxon-name-part taxon-name-part-type="species">lomalarga</tp:taxon-name-part></tp:taxon-name></italic> (arrow) <bold>7</bold> <italic><tp:taxon-name><tp:taxon-name-part taxon-name-part-type="genus">Thereus</tp:taxon-name-part> <tp:taxon-name-part taxon-name-part-type="species">oppia</tp:taxon-name-part></tp:taxon-name></italic> (absent) <bold>8</bold> <italic><tp:taxon-name><tp:taxon-name-part taxon-name-part-type="genus">Thereus</tp:taxon-name-part> <tp:taxon-name-part taxon-name-part-type="species">brocki</tp:taxon-name-part></tp:taxon-name></italic> (arrow) <bold>9–12</bold> Scent patches on the dorsal hindwing, also showing the convex forewing inner margin. <bold>9</bold> <italic><tp:taxon-name><tp:taxon-name-part taxon-name-part-type="genus">Thereus</tp:taxon-name-part> <tp:taxon-name-part taxon-name-part-type="species">orasus</tp:taxon-name-part></tp:taxon-name></italic> <bold>10</bold> <italic><tp:taxon-name><tp:taxon-name-part taxon-name-part-type="genus">Thereus</tp:taxon-name-part> <tp:taxon-name-part taxon-name-part-type="species">lomalarga</tp:taxon-name-part></tp:taxon-name></italic> <bold>11</bold> <italic><tp:taxon-name><tp:taxon-name-part taxon-name-part-type="genus">Thereus</tp:taxon-name-part> <tp:taxon-name-part taxon-name-part-type="species">oppia</tp:taxon-name-part></tp:taxon-name></italic> <bold>12</bold> <italic><tp:taxon-name><tp:taxon-name-part taxon-name-part-type="genus">Thereus</tp:taxon-name-part> <tp:taxon-name-part taxon-name-part-type="species">brocki</tp:taxon-name-part></tp:taxon-name></italic>.</p></caption><graphic xmlns:xlink="http://www.w3.org/1999/xlink" xlink:href="zookeys-520-109-g002.jpg" position="float" orientation="portrait" xlink:type="simple" id="oo_57118.jpg"/></fig><fig id="F4" position="float" orientation="portrait"><label>Figures 15–18.</label><caption><p>Male genitalia of the <italic><tp:taxon-name><tp:taxon-name-part taxon-name-part-type="genus">Thereus</tp:taxon-name-part> <tp:taxon-name-part taxon-name-part-type="species">oppia</tp:taxon-name-part></tp:taxon-name></italic> species group. Lateral view of capsule and penis (top) with penis tip enlarged and ventral view (bottom). Posterior of insect to the right <bold>15</bold> <italic><tp:taxon-name><tp:taxon-name-part taxon-name-part-type="genus">Thereus</tp:taxon-name-part> <tp:taxon-name-part taxon-name-part-type="species">orasus</tp:taxon-name-part></tp:taxon-name></italic> (arrow points to ventral brush organ) <bold>16</bold> <italic><tp:taxon-name><tp:taxon-name-part taxon-name-part-type="genus">Thereus</tp:taxon-name-part> <tp:taxon-name-part taxon-name-part-type="species">lomalarga</tp:taxon-name-part></tp:taxon-name></italic> (arrow points to position of small teeth) <bold>17</bold> <italic><tp:taxon-name><tp:taxon-name-part taxon-name-part-type="genus">Thereus</tp:taxon-name-part> <tp:taxon-name-part taxon-name-part-type="species">oppia</tp:taxon-name-part></tp:taxon-name></italic> <bold>18</bold> <italic><tp:taxon-name><tp:taxon-name-part taxon-name-part-type="genus">Thereus</tp:taxon-name-part> <tp:taxon-name-part taxon-name-part-type="species">brocki</tp:taxon-name-part></tp:taxon-name></italic>. Scale bars: 0.5 mm.</p></caption><graphic xmlns:xlink="http://www.w3.org/1999/xlink" xlink:href="zookeys-520-109-g004.jpg" position="float" orientation="portrait" xlink:type="simple" id="oo_57120.jpg"/></fig><fig id="F5" position="float" orientation="portrait"><label>Figures 19–22.</label><caption><p>Female bursa copulatrix of the <italic><tp:taxon-name><tp:taxon-name-part taxon-name-part-type="genus">Thereus</tp:taxon-name-part> <tp:taxon-name-part taxon-name-part-type="species">oppia</tp:taxon-name-part></tp:taxon-name></italic> species group. Dorsal (top) and lateral view of the ductus copulatrix. Posterior of insect to the right. <bold>19</bold> <italic><tp:taxon-name><tp:taxon-name-part taxon-name-part-type="genus">Thereus</tp:taxon-name-part> <tp:taxon-name-part taxon-name-part-type="species">orasus</tp:taxon-name-part></tp:taxon-name></italic> <bold>20</bold> <italic><tp:taxon-name><tp:taxon-name-part taxon-name-part-type="genus">Thereus</tp:taxon-name-part> <tp:taxon-name-part taxon-name-part-type="species">lomalarga</tp:taxon-name-part></tp:taxon-name></italic> <bold>21</bold> <italic><tp:taxon-name><tp:taxon-name-part taxon-name-part-type="genus">Thereus</tp:taxon-name-part> <tp:taxon-name-part taxon-name-part-type="species">oppia</tp:taxon-name-part></tp:taxon-name></italic> <bold>22</bold> <italic><tp:taxon-name><tp:taxon-name-part taxon-name-part-type="genus">Thereus</tp:taxon-name-part> <tp:taxon-name-part taxon-name-part-type="species">brocki</tp:taxon-name-part></tp:taxon-name></italic>. Scale bars: 0.5 mm.</p></caption><graphic xmlns:xlink="http://www.w3.org/1999/xlink" xlink:href="zookeys-520-109-g005.jpg" position="float" orientation="portrait" xlink:type="simple" id="oo_57121.jpg"/></fig></tp:treatment-sec><ref-list><ref id="B22"><mixed-citation xmlns:xlink="http://www.w3.org/1999/xlink" xlink:type="simple"><person-group><name name-style="western"><surname>Robbins</surname><given-names>RK</given-names></name></person-group> (<year>2004</year>) <article-title><tp:taxon-name><tp:taxon-name-part taxon-name-part-type="family">Lycaenidae</tp:taxon-name-part></tp:taxon-name>. <tp:taxon-name><tp:taxon-name-part taxon-name-part-type="subfamily">Theclinae</tp:taxon-name-part></tp:taxon-name>. Tribe <tp:taxon-name><tp:taxon-name-part taxon-name-part-type="tribe">Eumaeini</tp:taxon-name-part></tp:taxon-name>.</article-title> In: <person-group><name name-style="western"><surname>Lamas</surname><given-names>G</given-names></name></person-group> (<role>Ed.</role>) <source>Checklist: Part 4A. <tp:taxon-name><tp:taxon-name-part taxon-name-part-type="superfamily">Hesperioidea</tp:taxon-name-part></tp:taxon-name> — <tp:taxon-name><tp:taxon-name-part taxon-name-part-type="superfamily">Papilionoidea</tp:taxon-name-part></tp:taxon-name></source>. In: <person-group><name name-style="western"><surname>Heppner</surname><given-names>JB</given-names></name></person-group> (<role>Ed.</role>) <source>Atlas of Neotropical <tp:taxon-name><tp:taxon-name-part taxon-name-part-type="order">Lepidoptera</tp:taxon-name-part></tp:taxon-name>. Volume 5A</source>. <publisher-name>Association for Tropical Lepidoptera and Scientific Publishers</publisher-name>, <publisher-loc>Gainesville, FL</publisher-loc>, <fpage>118</fpage>–<lpage>137</lpage> </mixed-citation></ref></ref-list></tp:taxon-treatment>
