# Supplementary material for: Male secondary sexual structures and the systematics of the Thereus oppia species group (Lepidoptera, Lycaenidae, Eumaeini)
Source: Zookeys. 2015 Sep 16;(520):109–30. doi: 10.3897/zookeys.520.10134 (PMC4591724; doi:10.3897/zookeys.520.10134)
Supplement: XML Treatment for Thereus lomalarga [file zookeys.520.10134-treatment3.xml]

<!DOCTYPE tp:taxon-treatment
  PUBLIC "-//TaxonX//DTD Taxonomic Treatment Publishing DTD v0 20100105//EN" "tax-treatment-NSO.dtd">
<tp:taxon-treatment xmlns:tp="http://www.plazi.org/taxpub"><tp:treatment-meta><kwd-group><label>Taxon classification</label><kwd><named-content content-type="kingdom">Animalia</named-content></kwd><kwd><named-content content-type="order">Lepidoptera</named-content></kwd><kwd><named-content content-type="family">Lycaenidae</named-content></kwd></kwd-group><mixed-citation publication-type="journal"><person-group><name><surname>Robbins</surname><given-names>Robert K.</given-names></name><name><surname>Heredia</surname><given-names>María Dolores</given-names></name><name><surname>Busby</surname><given-names>Robert C.</given-names></name></person-group><article-title>Male secondary sexual structures and the systematics of the <italic><tp:taxon-name><tp:taxon-name-part taxon-name-part-type="genus">Thereus</tp:taxon-name-part> <tp:taxon-name-part taxon-name-part-type="species">oppia</tp:taxon-name-part></tp:taxon-name></italic> species group (<tp:taxon-name><tp:taxon-name-part taxon-name-part-type="order">Lepidoptera</tp:taxon-name-part></tp:taxon-name>, <tp:taxon-name><tp:taxon-name-part taxon-name-part-type="family">Lycaenidae</tp:taxon-name-part></tp:taxon-name>, <tp:taxon-name><tp:taxon-name-part taxon-name-part-type="tribe">Eumaeini</tp:taxon-name-part></tp:taxon-name>)</article-title><source>Zookeys</source><day>16</day><month>9</month><year>2015</year><volume>2015</volume><issue>520</issue><fpage>109</fpage><lpage>130</lpage><pub-id pub-id-type="doi">10.3897/zookeys.520.10134</pub-id></mixed-citation></tp:treatment-meta><tp:nomenclature><tp:taxon-name>
                        <tp:taxon-name-part taxon-name-part-type="genus">Thereus</tp:taxon-name-part>
                        <tp:taxon-name-part taxon-name-part-type="species">lomalarga</tp:taxon-name-part>
                        <object-id xmlns:xlink="http://www.w3.org/1999/xlink" content-type="zoobank" xlink:type="simple">http://zoobank.org/39501F5C-16C9-437D-874F-74722CEF1AB6</object-id>
                    </tp:taxon-name><tp:taxon-authority>Robbins, Heredia &amp; Busby</tp:taxon-authority><tp:taxon-status xmlns:xlink="http://www.w3.org/1999/xlink" xlink:type="simple">sp. n.</tp:taxon-status><xref ref-type="fig" rid="F1">Figs 2</xref><xref ref-type="fig" rid="F2">, 6</xref><xref ref-type="fig" rid="F2">, 10</xref><xref ref-type="fig" rid="F3">, 13</xref><xref ref-type="fig" rid="F4">, 16</xref><xref ref-type="fig" rid="F5">, 20</xref><xref ref-type="fig" rid="F6">, 23</xref><xref ref-type="fig" rid="F7">, 25</xref></tp:nomenclature><tp:treatment-sec sec-type="type material"><title>Type material.</title><p><bold>Holotype</bold>: ♂ (Fig. <xref ref-type="fig" rid="F1">2</xref>). [printed on white paper] COLOMBIA: Valle del Cauca/Cali, Pance, Loma Larga/1200m, <named-content xmlns:xlink="http://www.w3.org/1999/xlink" content-type="dwc:verbatimCoordinates" xlink:type="simple">3°19'N/76°34'W</named-content>/1 April 2011/Leg. M.D. Heredia. [printed label on red paper] Holotype/<italic><tp:taxon-name><tp:taxon-name-part taxon-name-part-type="genus">Thereus</tp:taxon-name-part> <tp:taxon-name-part taxon-name-part-type="species">lomalarga</tp:taxon-name-part></tp:taxon-name></italic>/Robbins, Busby, &amp; Heredia. [printed white barcode label] Instituto Humboldt/Colombia/IAvH-E-146988. Deposited <abbrev xmlns:xlink="http://www.w3.org/1999/xlink" content-type="institution" xlink:title="Instituto Alexander von Humboldt, Villa de Leyva, Boyacá, Colombia" xlink:type="simple">IAVH</abbrev>.</p><p><bold>Paratypes</bold> (32♂, 41♀). <bold>Costa Rica</bold>. 1♀ Turrialba, 2,000 ft, 13 Jul 1965 (<abbrev xmlns:xlink="http://www.w3.org/1999/xlink" content-type="institution" xlink:title="National Museum of Natural History, Smithsonian Institution, Washington, DC, USA" xlink:type="simple">USNM</abbrev>). <bold>Panama</bold>. Canal Area. Paraíso, Cerro Luisa, 4 Feb 1979 (2♂ <abbrev xmlns:xlink="http://www.w3.org/1999/xlink" content-type="institution" xlink:title="National Museum of Natural History, Smithsonian Institution, Washington, DC, USA" xlink:type="simple">USNM</abbrev>), 16 Feb 1979 (1♂ <abbrev xmlns:xlink="http://www.w3.org/1999/xlink" content-type="institution" xlink:title="National Museum of Natural History, Smithsonian Institution, Washington, DC, USA" xlink:type="simple">USNM</abbrev>), 1 Mar 1979 (1♂ <abbrev xmlns:xlink="http://www.w3.org/1999/xlink" content-type="institution" xlink:title="National Museum of Natural History, Smithsonian Institution, Washington, DC, USA" xlink:type="simple">USNM</abbrev>), 4 Mar 1979 (1♂ <abbrev xmlns:xlink="http://www.w3.org/1999/xlink" content-type="institution" xlink:title="National Museum of Natural History, Smithsonian Institution, Washington, DC, USA" xlink:type="simple">USNM</abbrev>), 10 Mar 1979 (1♂ <abbrev xmlns:xlink="http://www.w3.org/1999/xlink" content-type="institution" xlink:title="National Museum of Natural History, Smithsonian Institution, Washington, DC, USA" xlink:type="simple">USNM</abbrev>). Pedro Miguel, Chiva Chiva Road, 14 Jan 1979 <!--PageBreak-->(1♀ <abbrev xmlns:xlink="http://www.w3.org/1999/xlink" content-type="institution" xlink:title="National Museum of Natural History, Smithsonian Institution, Washington, DC, USA" xlink:type="simple">USNM</abbrev>). Panama Province. Cerro Campana. 1500 ft/500m. 3 Jan 1965 (1♀), 26 Jan 1966 (1♀ <abbrev xmlns:xlink="http://www.w3.org/1999/xlink" content-type="institution" xlink:title="National Museum of Natural History, Smithsonian Institution, Washington, DC, USA" xlink:type="simple">USNM</abbrev>), 28 Jan 1980 (1♀ <abbrev xmlns:xlink="http://www.w3.org/1999/xlink" content-type="institution" xlink:title="National Museum of Natural History, Smithsonian Institution, Washington, DC, USA" xlink:type="simple">USNM</abbrev>). 850 m. 23 Feb 1979 (1♀ <abbrev xmlns:xlink="http://www.w3.org/1999/xlink" content-type="institution" xlink:title="National Museum of Natural History, Smithsonian Institution, Washington, DC, USA" xlink:type="simple">USNM</abbrev>). Chiriquí Province. Potrerillos. 3600 ft. 27 Dec 1965 (1♀<abbrev xmlns:xlink="http://www.w3.org/1999/xlink" content-type="institution" xlink:title="National Museum of Natural History, Smithsonian Institution, Washington, DC, USA" xlink:type="simple">USNM</abbrev>), 28 Dec 1965 (2♀ <abbrev xmlns:xlink="http://www.w3.org/1999/xlink" content-type="institution" xlink:title="National Museum of Natural History, Smithsonian Institution, Washington, DC, USA" xlink:type="simple">USNM</abbrev>), 27 Dec 1965 (1♀<abbrev xmlns:xlink="http://www.w3.org/1999/xlink" content-type="institution" xlink:title="National Museum of Natural History, Smithsonian Institution, Washington, DC, USA" xlink:type="simple">USNM</abbrev>), 1 Jan 1966 (2♀ <abbrev xmlns:xlink="http://www.w3.org/1999/xlink" content-type="institution" xlink:title="National Museum of Natural History, Smithsonian Institution, Washington, DC, USA" xlink:type="simple">USNM</abbrev>), 28 Jan 1966 (2♀ <abbrev xmlns:xlink="http://www.w3.org/1999/xlink" content-type="institution" xlink:title="National Museum of Natural History, Smithsonian Institution, Washington, DC, USA" xlink:type="simple">USNM</abbrev>), 29 Jan 1966 (1♀ <abbrev xmlns:xlink="http://www.w3.org/1999/xlink" content-type="institution" xlink:title="National Museum of Natural History, Smithsonian Institution, Washington, DC, USA" xlink:type="simple">USNM</abbrev>), 2 Feb 1966 (1♀ <abbrev xmlns:xlink="http://www.w3.org/1999/xlink" content-type="institution" xlink:title="National Museum of Natural History, Smithsonian Institution, Washington, DC, USA" xlink:type="simple">USNM</abbrev>), 19 Feb 1966 (1♀ <abbrev xmlns:xlink="http://www.w3.org/1999/xlink" content-type="institution" xlink:title="National Museum of Natural History, Smithsonian Institution, Washington, DC, USA" xlink:type="simple">USNM</abbrev>), 5 Mar 1966 (1♀ <abbrev xmlns:xlink="http://www.w3.org/1999/xlink" content-type="institution" xlink:title="National Museum of Natural History, Smithsonian Institution, Washington, DC, USA" xlink:type="simple">USNM</abbrev>). <bold>Colombia</bold>. Valle del Cauca, Cali. Pance, 3000 ft, 14 Jan 1985 (1♀ <abbrev xmlns:xlink="http://www.w3.org/1999/xlink" content-type="institution" xlink:title="National Museum of Natural History, Smithsonian Institution, Washington, DC, USA" xlink:type="simple">USNM</abbrev>)). Loma Larga, 1200m. <named-content xmlns:xlink="http://www.w3.org/1999/xlink" content-type="dwc:verbatimCoordinates" xlink:type="simple">3°19'N/76°34'W</named-content>. 15 May 2009 (1♂ <abbrev xmlns:xlink="http://www.w3.org/1999/xlink" content-type="institution" xlink:title="Museo de Entomología de la Universidad del Valle, Cali, Colombia" xlink:type="simple">MUSENUV</abbrev>).18 Nov 2010 (1♂ <abbrev xmlns:xlink="http://www.w3.org/1999/xlink" content-type="institution" xlink:title="National Museum of Natural History, Smithsonian Institution, Washington, DC, USA" xlink:type="simple">USNM</abbrev>, IAvH-E-112219). 5 Dec 2010 (1♂ <abbrev xmlns:xlink="http://www.w3.org/1999/xlink" content-type="institution" xlink:title="Museo de Entomología de la Universidad del Valle, Cali, Colombia" xlink:type="simple">MUSENUV</abbrev>). 10 Dec 2010 (1♀ <abbrev xmlns:xlink="http://www.w3.org/1999/xlink" content-type="institution" xlink:title="Museo de Entomología de la Universidad del Valle, Cali, Colombia" xlink:type="simple">MUSENUV</abbrev>). 13 Jan 2011 (1♀ <abbrev xmlns:xlink="http://www.w3.org/1999/xlink" content-type="institution" xlink:title="National Museum of Natural History, Smithsonian Institution, Washington, DC, USA" xlink:type="simple">USNM</abbrev>, IAvH-E-112207). 15 Mar 2011 (1♀ <abbrev xmlns:xlink="http://www.w3.org/1999/xlink" content-type="institution" xlink:title="Museo de Entomología de la Universidad del Valle, Cali, Colombia" xlink:type="simple">MUSENUV</abbrev>). 17 Mar 2011 (1♀ <abbrev xmlns:xlink="http://www.w3.org/1999/xlink" content-type="institution" xlink:title="Museo de Entomología de la Universidad del Valle, Cali, Colombia" xlink:type="simple">MUSENUV</abbrev>). 19 Mar 2011 (1♀ <abbrev xmlns:xlink="http://www.w3.org/1999/xlink" content-type="institution" xlink:title="Museo de Entomología de la Universidad del Valle, Cali, Colombia" xlink:type="simple">MUSENUV</abbrev>). 31 Mar 2011 (1♀ <abbrev xmlns:xlink="http://www.w3.org/1999/xlink" content-type="institution" xlink:title="Museo de Entomología de la Universidad del Valle, Cali, Colombia" xlink:type="simple">MUSENUV</abbrev>). 1 Apr 2011 (1♂&amp;1♀ <abbrev xmlns:xlink="http://www.w3.org/1999/xlink" content-type="institution" xlink:title="Museo de Entomología de la Universidad del Valle, Cali, Colombia" xlink:type="simple">MUSENUV</abbrev>). 2 Apr 2011 (1♂ <abbrev xmlns:xlink="http://www.w3.org/1999/xlink" content-type="institution" xlink:title="Museo de Entomología de la Universidad del Valle, Cali, Colombia" xlink:type="simple">MUSENUV</abbrev>). 5 Apr 2011 (1♀ <abbrev xmlns:xlink="http://www.w3.org/1999/xlink" content-type="institution" xlink:title="Museo de Entomología de la Universidad del Valle, Cali, Colombia" xlink:type="simple">MUSENUV</abbrev>). 6 Apr 2011 (1♀ <abbrev xmlns:xlink="http://www.w3.org/1999/xlink" content-type="institution" xlink:title="Instituto Alexander von Humboldt, Villa de Leyva, Boyacá, Colombia" xlink:type="simple">IAVH</abbrev>, IAvH-E-146990). 24 Apr 2011 (1♂ <!--PageBreak--><abbrev xmlns:xlink="http://www.w3.org/1999/xlink" content-type="institution" xlink:title="Instituto Alexander von Humboldt, Villa de Leyva, Boyacá, Colombia" xlink:type="simple">IAVH</abbrev>, IAvH-E-146982). 21 May 2011 (1♂ <abbrev xmlns:xlink="http://www.w3.org/1999/xlink" content-type="institution" xlink:title="National Museum of Natural History, Smithsonian Institution, Washington, DC, USA" xlink:type="simple">USNM</abbrev>, IAvH-E-146983). 29 May 2011 (1♂ <abbrev xmlns:xlink="http://www.w3.org/1999/xlink" content-type="institution" xlink:title="Museo de Entomología de la Universidad del Valle, Cali, Colombia" xlink:type="simple">MUSENUV</abbrev>). 30 May 2011 (1♂ <abbrev xmlns:xlink="http://www.w3.org/1999/xlink" content-type="institution" xlink:title="Instituto Alexander von Humboldt, Villa de Leyva, Boyacá, Colombia" xlink:type="simple">IAVH</abbrev>, IAvH-E-146987). 1 Jun 2011 (1♂ <abbrev xmlns:xlink="http://www.w3.org/1999/xlink" content-type="institution" xlink:title="National Museum of Natural History, Smithsonian Institution, Washington, DC, USA" xlink:type="simple">USNM</abbrev>, IAvH-E-146985). 15 Jun 2011 (1♂ <abbrev xmlns:xlink="http://www.w3.org/1999/xlink" content-type="institution" xlink:title="Museo de Entomología de la Universidad del Valle, Cali, Colombia" xlink:type="simple">MUSENUV</abbrev>). 17 Jun 2011 (1♂ <abbrev xmlns:xlink="http://www.w3.org/1999/xlink" content-type="institution" xlink:title="Museo de Entomología de la Universidad del Valle, Cali, Colombia" xlink:type="simple">MUSENUV</abbrev>). 21 Jun 2011 (1♀ <abbrev xmlns:xlink="http://www.w3.org/1999/xlink" content-type="institution" xlink:title="Instituto Alexander von Humboldt, Villa de Leyva, Boyacá, Colombia" xlink:type="simple">IAVH</abbrev>, IAvH-E-146986). 23 Jun 2011 (1♂ <abbrev xmlns:xlink="http://www.w3.org/1999/xlink" content-type="institution" xlink:title="Museo de Entomología de la Universidad del Valle, Cali, Colombia" xlink:type="simple">MUSENUV</abbrev>). 27 Jun 2011 (1♀ <abbrev xmlns:xlink="http://www.w3.org/1999/xlink" content-type="institution" xlink:title="Museo de Entomología de la Universidad del Valle, Cali, Colombia" xlink:type="simple">MUSENUV</abbrev>). 28 Jun 2011 (1♀ <abbrev xmlns:xlink="http://www.w3.org/1999/xlink" content-type="institution" xlink:title="Instituto Alexander von Humboldt, Villa de Leyva, Boyacá, Colombia" xlink:type="simple">IAVH</abbrev>, IAvH-E-146984). 14 Jul 11 (1♂ <abbrev xmlns:xlink="http://www.w3.org/1999/xlink" content-type="institution" xlink:title="Museo de Entomología de la Universidad del Valle, Cali, Colombia" xlink:type="simple">MUSENUV</abbrev>). 23 Jul 2011 (1♂ <abbrev xmlns:xlink="http://www.w3.org/1999/xlink" content-type="institution" xlink:title="Museo de Entomología de la Universidad del Valle, Cali, Colombia" xlink:type="simple">MUSENUV</abbrev>). 17 Dec 2011 (1♀ <abbrev xmlns:xlink="http://www.w3.org/1999/xlink" content-type="institution" xlink:title="Museo de Entomología de la Universidad del Valle, Cali, Colombia" xlink:type="simple">MUSENUV</abbrev>). 31 Dec 2011 (1♀ <abbrev xmlns:xlink="http://www.w3.org/1999/xlink" content-type="institution" xlink:title="National Museum of Natural History, Smithsonian Institution, Washington, DC, USA" xlink:type="simple">USNM</abbrev>, IAvH-E-146989). 20 Feb 2012 (1♂ <abbrev xmlns:xlink="http://www.w3.org/1999/xlink" content-type="institution" xlink:title="Museo de Entomología de la Universidad del Valle, Cali, Colombia" xlink:type="simple">MUSENUV</abbrev>). 23 Feb 2012 (1♀ <abbrev xmlns:xlink="http://www.w3.org/1999/xlink" content-type="institution" xlink:title="Museo de Entomología de la Universidad del Valle, Cali, Colombia" xlink:type="simple">MUSENUV</abbrev>). 3 Mar 2012 (1♂ <abbrev xmlns:xlink="http://www.w3.org/1999/xlink" content-type="institution" xlink:title="Museo de Entomología de la Universidad del Valle, Cali, Colombia" xlink:type="simple">MUSENUV</abbrev>). 4 Mar 2012 (1♂ <abbrev xmlns:xlink="http://www.w3.org/1999/xlink" content-type="institution" xlink:title="Museo de Entomología de la Universidad del Valle, Cali, Colombia" xlink:type="simple">MUSENUV</abbrev>). 6 Mar 2012 (1♂ <abbrev xmlns:xlink="http://www.w3.org/1999/xlink" content-type="institution" xlink:title="Museo de Entomología de la Universidad del Valle, Cali, Colombia" xlink:type="simple">MUSENUV</abbrev>). 12 Mar 2012 (1♂ <abbrev xmlns:xlink="http://www.w3.org/1999/xlink" content-type="institution" xlink:title="Museo de Entomología de la Universidad del Valle, Cali, Colombia" xlink:type="simple">MUSENUV</abbrev>). 3 Apr 2012 (1♂ <abbrev xmlns:xlink="http://www.w3.org/1999/xlink" content-type="institution" xlink:title="Museo de Entomología de la Universidad del Valle, Cali, Colombia" xlink:type="simple">MUSENUV</abbrev>). 15 Apr 2012 (1♂ <abbrev xmlns:xlink="http://www.w3.org/1999/xlink" content-type="institution" xlink:title="Museo de Entomología de la Universidad del Valle, Cali, Colombia" xlink:type="simple">MUSENUV</abbrev>). 19 Apr 2012 (1♂ <abbrev xmlns:xlink="http://www.w3.org/1999/xlink" content-type="institution" xlink:title="Museo de Entomología de la Universidad del Valle, Cali, Colombia" xlink:type="simple">MUSENUV</abbrev>). 22 Apr 2012 (1♀ <abbrev xmlns:xlink="http://www.w3.org/1999/xlink" content-type="institution" xlink:title="Museo de Entomología de la Universidad del Valle, Cali, Colombia" xlink:type="simple">MUSENUV</abbrev>). 29 Aug 2012 (1♂ <abbrev xmlns:xlink="http://www.w3.org/1999/xlink" content-type="institution" xlink:title="Museo de Entomología de la Universidad del Valle, Cali, Colombia" xlink:type="simple">MUSENUV</abbrev>). 25 Jun 2014 (1♀ <abbrev xmlns:xlink="http://www.w3.org/1999/xlink" content-type="institution" xlink:title="Museo de Entomología de la Universidad del Valle, Cali, Colombia" xlink:type="simple">MUSENUV</abbrev>). 4 Jul 2014 (1♂ <abbrev xmlns:xlink="http://www.w3.org/1999/xlink" content-type="institution" xlink:title="Museo de Entomología de la Universidad del Valle, Cali, Colombia" xlink:type="simple">MUSENUV</abbrev>). 3 Jul 2014 (1♂ <abbrev xmlns:xlink="http://www.w3.org/1999/xlink" content-type="institution" xlink:title="Museo de Entomología de la Universidad del Valle, Cali, Colombia" xlink:type="simple">MUSENUV</abbrev>). <bold>Ecuador</bold>. Pichincha, 10 km Celica-Sardinas Road, <named-content xmlns:xlink="http://www.w3.org/1999/xlink" content-type="dwc:verbatimCoordinates" xlink:type="simple">0°11.6'N, 79°00.8'W</named-content>, 550-775 m, 27 May 2008, (1♀ <abbrev xmlns:xlink="http://www.w3.org/1999/xlink" content-type="institution" xlink:title="Private Collection of Robert C. Busby, Andover, MA, USA" xlink:type="simple">RCB</abbrev>); 7 km Pacto-Guayabillas Road, <named-content xmlns:xlink="http://www.w3.org/1999/xlink" content-type="dwc:verbatimCoordinates" xlink:type="simple">0°09.0'N, 78°48.9'W</named-content>, 1600m, 18 Jun 2014, (2♀ <abbrev xmlns:xlink="http://www.w3.org/1999/xlink" content-type="institution" xlink:title="Private Collection of Robert C. Busby, Andover, MA, USA" xlink:type="simple">RCB</abbrev>); 5 km Nanegal- García Moreno Road, <named-content xmlns:xlink="http://www.w3.org/1999/xlink" content-type="dwc:verbatimCoordinates" xlink:type="simple">0°09.2'N, 78°39.4'W</named-content>, 1375–1700m 21 Jan 2015, (1♀ <abbrev xmlns:xlink="http://www.w3.org/1999/xlink" content-type="institution" xlink:title="Private Collection of Robert C. Busby, Andover, MA, USA" xlink:type="simple">RCB</abbrev>); 24 May 2008, (1♀ <abbrev xmlns:xlink="http://www.w3.org/1999/xlink" content-type="institution" xlink:title="Private Collection of Robert C. Busby, Andover, MA, USA" xlink:type="simple">RCB</abbrev>).</p></tp:treatment-sec><tp:treatment-sec sec-type="Etymology"><title>Etymology.</title><p>This species is named for Loma Larga, a housing development on the outskirts of Parque Nacional Natural Farallones de Cali. Loma Larga has had an ecological and conservation policy for about 15 years that has designated a substantial plot of land for natural forest regeneration (Fig. <xref ref-type="fig" rid="F9">27</xref>) in contrast to cow pasture. The name is a noun in apposition.</p><fig id="F9" position="float" orientation="portrait"><label>Figure 27.</label><caption><p>Natural succession forest in Loma Larga, the type locality of <italic><tp:taxon-name><tp:taxon-name-part taxon-name-part-type="genus">Thereus</tp:taxon-name-part> <tp:taxon-name-part taxon-name-part-type="species">lomalarga</tp:taxon-name-part></tp:taxon-name></italic>, with flowering <italic><tp:taxon-name><tp:taxon-name-part taxon-name-part-type="genus">Miconia</tp:taxon-name-part> <tp:taxon-name-part taxon-name-part-type="species">minutiflora</tp:taxon-name-part></tp:taxon-name></italic> (Bonpl.) DC.</p></caption><graphic xmlns:xlink="http://www.w3.org/1999/xlink" xlink:href="zookeys-520-109-g009.jpg" position="float" orientation="portrait" xlink:type="simple" id="oo_57125.jpg"/></fig></tp:treatment-sec><tp:treatment-sec sec-type="Type locality"><title>Type locality</title><p>(Fig. <xref ref-type="fig" rid="F9">27</xref>). The type locality is naturally regenerated forest in Loma Larga.</p></tp:treatment-sec><tp:treatment-sec sec-type="Diagnosis and description"><title>Diagnosis and description.</title><p><italic><tp:taxon-name><tp:taxon-name-part taxon-name-part-type="genus">Thereus</tp:taxon-name-part> <tp:taxon-name-part taxon-name-part-type="species">lomalarga</tp:taxon-name-part></tp:taxon-name></italic> belongs to <italic><tp:taxon-name><tp:taxon-name-part taxon-name-part-type="genus">Thereus</tp:taxon-name-part></tp:taxon-name></italic> because it possesses the synapomorphies of the genus (Figs <xref ref-type="fig" rid="F4">16</xref>, <xref ref-type="fig" rid="F6">23</xref>, <xref ref-type="fig" rid="F7">25</xref>). It belongs to the <italic><tp:taxon-name><tp:taxon-name-part taxon-name-part-type="genus">Thereus</tp:taxon-name-part> <tp:taxon-name-part taxon-name-part-type="species">oppia</tp:taxon-name-part></tp:taxon-name></italic> species group (Figs <xref ref-type="fig" rid="F1">2</xref>, <xref ref-type="fig" rid="F2">10</xref>, <xref ref-type="fig" rid="F3">13</xref>). It shares a dorsal forewing scent pad with <italic><tp:taxon-name><tp:taxon-name-part taxon-name-part-type="genus">Thereus</tp:taxon-name-part> <tp:taxon-name-part taxon-name-part-type="species">brocki</tp:taxon-name-part></tp:taxon-name></italic> (Figs <xref ref-type="fig" rid="F2">6</xref>, <xref ref-type="fig" rid="F2">8</xref>), but differs in having an iridescent scent patch on the dorsal hindwing and in lacking erect piliform setae on the inner margin of the ventral forewing (Figs <xref ref-type="fig" rid="F1">2</xref>, <xref ref-type="fig" rid="F2">10</xref>, <xref ref-type="fig" rid="F3">13</xref>). The male has evident teeth on the dorsal tip of the penis (Fig. <xref ref-type="fig" rid="F4">16</xref>), which distinguishes it from <italic><tp:taxon-name><tp:taxon-name-part taxon-name-part-type="genus">Thereus</tp:taxon-name-part> <tp:taxon-name-part taxon-name-part-type="species">orasus</tp:taxon-name-part></tp:taxon-name></italic> and <italic><tp:taxon-name><tp:taxon-name-part taxon-name-part-type="genus">Thereus</tp:taxon-name-part> <tp:taxon-name-part taxon-name-part-type="species">brocki</tp:taxon-name-part></tp:taxon-name></italic>. The wing pattern, androconia, genitalia, and antennae are illustrated (Figs <xref ref-type="fig" rid="F1">2</xref>, <xref ref-type="fig" rid="F2">6</xref>, <xref ref-type="fig" rid="F2">10</xref>, <xref ref-type="fig" rid="F3">13</xref>, <xref ref-type="fig" rid="F4">16</xref>, <xref ref-type="fig" rid="F5">20</xref>, <xref ref-type="fig" rid="F6">23</xref>, <xref ref-type="fig" rid="F7">25</xref>). Mean forewing size of males is 11.67 mm (sd = 0.52, N = 23) and of females is 11.34 mm (sd = 0.65, N = 16).</p></tp:treatment-sec><tp:treatment-sec sec-type="Variation"><title>Variation.</title><p>Expression of the female orange-red spot at the anal lobe of the ventral hindwing between vein Cu<sub>2</sub> and the inner margin varies from a fused double spot, as in Fig. <xref ref-type="fig" rid="F1">2</xref>, to completely absent. The ventral ground color varies from gray to brown. The postmedian line on the ventral hindwing varies slightly in shape from that in Fig. <xref ref-type="fig" rid="F1">2</xref> to that of <italic><tp:taxon-name><tp:taxon-name-part taxon-name-part-type="genus">Thereus</tp:taxon-name-part> <tp:taxon-name-part taxon-name-part-type="species">brocki</tp:taxon-name-part></tp:taxon-name></italic> in Fig. <xref ref-type="fig" rid="F1">4</xref>.</p></tp:treatment-sec><tp:treatment-sec sec-type="Distribution"><title>Distribution</title><p>(Fig. <xref ref-type="fig" rid="F8">26</xref>). Costa Rica to the western slope of the Andes in Ecuador. It is allopatric with <italic><tp:taxon-name><tp:taxon-name-part taxon-name-part-type="genus">Thereus</tp:taxon-name-part> <tp:taxon-name-part taxon-name-part-type="species">orasus</tp:taxon-name-part></tp:taxon-name></italic>, its hypothesized phylogenetic sister (Fig. <xref ref-type="fig" rid="F10">28</xref>). Their ranges overlap in Costa Rica and Panama, but in these countries, <italic><tp:taxon-name><tp:taxon-name-part taxon-name-part-type="genus">Thereus</tp:taxon-name-part> <tp:taxon-name-part taxon-name-part-type="species">lomalarga</tp:taxon-name-part></tp:taxon-name></italic> is recorded below 1100 m and <italic><tp:taxon-name><tp:taxon-name-part taxon-name-part-type="genus">Thereus</tp:taxon-name-part> <tp:taxon-name-part taxon-name-part-type="species">orasus</tp:taxon-name-part></tp:taxon-name></italic> at 1800 m.</p><fig id="F10" position="float" orientation="portrait"><label>Figure 28.</label><caption><p>Most parsimonious cladogram for of the <italic><tp:taxon-name><tp:taxon-name-part taxon-name-part-type="genus">Thereus</tp:taxon-name-part> <tp:taxon-name-part taxon-name-part-type="species">oppia</tp:taxon-name-part></tp:taxon-name></italic> species group with unambiguous character state changes (22 steps, CI = 81, RI = 66). Hollow circles are homoplastic changes. Numbers to right of nodes in brackets are bootstrap values. The dorsal forewing scent pad (Character 12) was unambiguously lost twice. See text for further explanation.</p></caption><graphic xmlns:xlink="http://www.w3.org/1999/xlink" xlink:href="zookeys-520-109-g010.jpg" position="float" orientation="portrait" xlink:type="simple" id="oo_57126.jpg"/></fig></tp:treatment-sec><tp:treatment-sec sec-type="Habitat"><title>Habitat.</title><p><italic><tp:taxon-name><tp:taxon-name-part taxon-name-part-type="genus">Thereus</tp:taxon-name-part> <tp:taxon-name-part taxon-name-part-type="species">lomalarga</tp:taxon-name-part></tp:taxon-name></italic> occurs in the great variety of forested habitats. In Central America, it occurs from sea level to lower montane humid forest at 1100 m elevation. <!--PageBreak-->In South America, it also occurs at elevations up to 1600 m. Although two females have labels with the elevation range 1375–1700 m, we have since learned from the collectors that they were found in the lower half of this range.</p></tp:treatment-sec><tp:treatment-sec sec-type="Phenology"><title>Phenology.</title><p>Adults in Panama were collected during the dry season without exception, suggesting adult seasonality. However, caterpillars in Colombia were found throughout the year and reared to the adult stage. Perhaps adults of this species are more apparent to collectors during the dry season.</p><!--PageBreak--></tp:treatment-sec><tp:treatment-sec sec-type="Male behavior"><title>Male behavior.</title><p>Six males displayed territorial hilltopping behavior from 09:00–09:30 hours during the dry season (February, March 1979) at the top of a small tree on the southwest edge of the summit of Cerro Luisa, Paraíso (<named-content xmlns:xlink="http://www.w3.org/1999/xlink" content-type="dwc:verbatimCoordinates" xlink:type="simple">9°02'N, 79°37'W</named-content>), Canal Area, Panama (vouchers in <abbrev xmlns:xlink="http://www.w3.org/1999/xlink" content-type="institution" xlink:title="National Museum of Natural History, Smithsonian Institution, Washington, DC, USA" xlink:type="simple">USNM</abbrev>). The longitude on one specimen is incorrectly labeled 79°38'W.</p></tp:treatment-sec><tp:treatment-sec sec-type="Caterpillar food plant"><title>Caterpillar food plant.</title><p><italic><tp:taxon-name><tp:taxon-name-part taxon-name-part-type="genus">Oryctanthus</tp:taxon-name-part> <tp:taxon-name-part taxon-name-part-type="species">alveolatus</tp:taxon-name-part></tp:taxon-name></italic> (H.B.K.) Kuijt (<tp:taxon-name><tp:taxon-name-part taxon-name-part-type="family">Loranthaceae</tp:taxon-name-part></tp:taxon-name>) growing on <italic><tp:taxon-name><tp:taxon-name-part taxon-name-part-type="genus">Miconia</tp:taxon-name-part> <tp:taxon-name-part taxon-name-part-type="species">minutiflora</tp:taxon-name-part></tp:taxon-name></italic> (Bonpl.) DC. Details of the life history will be published elsewhere (Heredia and Robbins in prep.).</p></tp:treatment-sec><tp:treatment-sec sec-type="Remarks"><title>Remarks.</title><p><italic><tp:taxon-name><tp:taxon-name-part taxon-name-part-type="genus">Thereus</tp:taxon-name-part> <tp:taxon-name-part taxon-name-part-type="species">lomalarga</tp:taxon-name-part></tp:taxon-name></italic> is a peculiar butterfly in that adult females are far more frequently encountered—at least by butterfly collectors—than are adult males. For example, all collected adults from Costa Rica, Colombia, and Ecuador are females. Among collected adults in Panama, females have been found from sea level in the Canal Area to Cerro Campana (at about 850 m along the trail to the summit, Panama Province) to Potrerillos at 1,100 m (Chiriquí Province). In contrast, adult males have been collected only at the top of one small tree on Cerro Luisa in the Canal Area in the dry season in 1979. All other males, including the holotype, were reared from caterpillars. Among 44 reared individuals at the type locality, 27 are males, so the sex ratio among immatures is not biased towards females.</p><p>No museum specimens other than those in the type series have been seen by the authors. However, females of <italic><tp:taxon-name><tp:taxon-name-part taxon-name-part-type="genus">Thereus</tp:taxon-name-part> <tp:taxon-name-part taxon-name-part-type="species">lomalarga</tp:taxon-name-part></tp:taxon-name></italic> are “non-descript small gray hairstreaks”, and other specimens may be found in museum collections.</p></tp:treatment-sec><tp:treatment-sec><!--Section generated to contain objects referenced in tp:taxon-treatment.--><fig id="F1" position="float" orientation="portrait"><label>Figures 1–4.</label><caption><p>Adults of the <italic><tp:taxon-name><tp:taxon-name-part taxon-name-part-type="genus">Thereus</tp:taxon-name-part> <tp:taxon-name-part taxon-name-part-type="species">oppia</tp:taxon-name-part></tp:taxon-name></italic> species group. Male (left, dorsal wing surface on left) and female (right). <bold>1</bold> <italic><tp:taxon-name><tp:taxon-name-part taxon-name-part-type="genus">Thereus</tp:taxon-name-part> <tp:taxon-name-part taxon-name-part-type="species">orasus</tp:taxon-name-part></tp:taxon-name></italic> ♂ Panama, ♀ Mexico (holotype of <italic><tp:taxon-name><tp:taxon-name-part taxon-name-part-type="genus">Thecla</tp:taxon-name-part> <tp:taxon-name-part taxon-name-part-type="species">echinita</tp:taxon-name-part></tp:taxon-name></italic> Schaus) <bold>2</bold> <italic><tp:taxon-name><tp:taxon-name-part taxon-name-part-type="genus">Thereus</tp:taxon-name-part> <tp:taxon-name-part taxon-name-part-type="species">lomalarga</tp:taxon-name-part></tp:taxon-name></italic> ♂ Colombia (holotype), ♀ Colombia (paratype) <bold>3</bold> <italic><tp:taxon-name><tp:taxon-name-part taxon-name-part-type="genus">Thereus</tp:taxon-name-part> <tp:taxon-name-part taxon-name-part-type="species">oppia</tp:taxon-name-part></tp:taxon-name></italic> ♂ Nicaragua, ♀ Nicaragua <bold>4</bold> <italic><tp:taxon-name><tp:taxon-name-part taxon-name-part-type="genus">Thereus</tp:taxon-name-part> <tp:taxon-name-part taxon-name-part-type="species">brocki</tp:taxon-name-part></tp:taxon-name></italic> ♂ Ecuador (holotype), ♀ Ecuador (paratype). Scale bars: 1.0 cm.</p></caption><graphic xmlns:xlink="http://www.w3.org/1999/xlink" xlink:href="zookeys-520-109-g001.jpg" position="float" orientation="portrait" xlink:type="simple" id="oo_57117.jpg"/></fig><fig id="F2" position="float" orientation="portrait"><label>Figures 5–12.</label><caption><p><bold>5–8</bold> Scent pads on the dorsal forewing. <bold>5</bold> <italic><tp:taxon-name><tp:taxon-name-part taxon-name-part-type="genus">Thereus</tp:taxon-name-part> <tp:taxon-name-part taxon-name-part-type="species">orasus</tp:taxon-name-part></tp:taxon-name></italic> (absent) <bold>6</bold> <italic><tp:taxon-name><tp:taxon-name-part taxon-name-part-type="genus">Thereus</tp:taxon-name-part> <tp:taxon-name-part taxon-name-part-type="species">lomalarga</tp:taxon-name-part></tp:taxon-name></italic> (arrow) <bold>7</bold> <italic><tp:taxon-name><tp:taxon-name-part taxon-name-part-type="genus">Thereus</tp:taxon-name-part> <tp:taxon-name-part taxon-name-part-type="species">oppia</tp:taxon-name-part></tp:taxon-name></italic> (absent) <bold>8</bold> <italic><tp:taxon-name><tp:taxon-name-part taxon-name-part-type="genus">Thereus</tp:taxon-name-part> <tp:taxon-name-part taxon-name-part-type="species">brocki</tp:taxon-name-part></tp:taxon-name></italic> (arrow) <bold>9–12</bold> Scent patches on the dorsal hindwing, also showing the convex forewing inner margin. <bold>9</bold> <italic><tp:taxon-name><tp:taxon-name-part taxon-name-part-type="genus">Thereus</tp:taxon-name-part> <tp:taxon-name-part taxon-name-part-type="species">orasus</tp:taxon-name-part></tp:taxon-name></italic> <bold>10</bold> <italic><tp:taxon-name><tp:taxon-name-part taxon-name-part-type="genus">Thereus</tp:taxon-name-part> <tp:taxon-name-part taxon-name-part-type="species">lomalarga</tp:taxon-name-part></tp:taxon-name></italic> <bold>11</bold> <italic><tp:taxon-name><tp:taxon-name-part taxon-name-part-type="genus">Thereus</tp:taxon-name-part> <tp:taxon-name-part taxon-name-part-type="species">oppia</tp:taxon-name-part></tp:taxon-name></italic> <bold>12</bold> <italic><tp:taxon-name><tp:taxon-name-part taxon-name-part-type="genus">Thereus</tp:taxon-name-part> <tp:taxon-name-part taxon-name-part-type="species">brocki</tp:taxon-name-part></tp:taxon-name></italic>.</p></caption><graphic xmlns:xlink="http://www.w3.org/1999/xlink" xlink:href="zookeys-520-109-g002.jpg" position="float" orientation="portrait" xlink:type="simple" id="oo_57118.jpg"/></fig><fig id="F3" position="float" orientation="portrait"><label>Figures 13–14.</label><caption><p>Scent patches on the ventral forewing. <bold>13</bold> <italic><tp:taxon-name><tp:taxon-name-part taxon-name-part-type="genus">Thereus</tp:taxon-name-part> <tp:taxon-name-part taxon-name-part-type="species">lomalarga</tp:taxon-name-part></tp:taxon-name></italic> <bold>14</bold> <italic><tp:taxon-name><tp:taxon-name-part taxon-name-part-type="genus">Thereus</tp:taxon-name-part> <tp:taxon-name-part taxon-name-part-type="species">oppia</tp:taxon-name-part></tp:taxon-name></italic>, showing the erect androconia attached to the inner margin (also in <italic><tp:taxon-name><tp:taxon-name-part taxon-name-part-type="genus">Thereus</tp:taxon-name-part> <tp:taxon-name-part taxon-name-part-type="species">brocki</tp:taxon-name-part></tp:taxon-name></italic>), which occurs in no other <tp:taxon-name><tp:taxon-name-part taxon-name-part-type="tribe">Eumaeini</tp:taxon-name-part></tp:taxon-name>. Superficially similar androconia are widespread in tribe <tp:taxon-name><tp:taxon-name-part taxon-name-part-type="tribe">Deudorigini</tp:taxon-name-part></tp:taxon-name>. Scale bars: 1.0 mm.</p></caption><graphic xmlns:xlink="http://www.w3.org/1999/xlink" xlink:href="zookeys-520-109-g003.jpg" position="float" orientation="portrait" xlink:type="simple" id="oo_57119.jpg"/></fig><fig id="F4" position="float" orientation="portrait"><label>Figures 15–18.</label><caption><p>Male genitalia of the <italic><tp:taxon-name><tp:taxon-name-part taxon-name-part-type="genus">Thereus</tp:taxon-name-part> <tp:taxon-name-part taxon-name-part-type="species">oppia</tp:taxon-name-part></tp:taxon-name></italic> species group. Lateral view of capsule and penis (top) with penis tip enlarged and ventral view (bottom). Posterior of insect to the right <bold>15</bold> <italic><tp:taxon-name><tp:taxon-name-part taxon-name-part-type="genus">Thereus</tp:taxon-name-part> <tp:taxon-name-part taxon-name-part-type="species">orasus</tp:taxon-name-part></tp:taxon-name></italic> (arrow points to ventral brush organ) <bold>16</bold> <italic><tp:taxon-name><tp:taxon-name-part taxon-name-part-type="genus">Thereus</tp:taxon-name-part> <tp:taxon-name-part taxon-name-part-type="species">lomalarga</tp:taxon-name-part></tp:taxon-name></italic> (arrow points to position of small teeth) <bold>17</bold> <italic><tp:taxon-name><tp:taxon-name-part taxon-name-part-type="genus">Thereus</tp:taxon-name-part> <tp:taxon-name-part taxon-name-part-type="species">oppia</tp:taxon-name-part></tp:taxon-name></italic> <bold>18</bold> <italic><tp:taxon-name><tp:taxon-name-part taxon-name-part-type="genus">Thereus</tp:taxon-name-part> <tp:taxon-name-part taxon-name-part-type="species">brocki</tp:taxon-name-part></tp:taxon-name></italic>. Scale bars: 0.5 mm.</p></caption><graphic xmlns:xlink="http://www.w3.org/1999/xlink" xlink:href="zookeys-520-109-g004.jpg" position="float" orientation="portrait" xlink:type="simple" id="oo_57120.jpg"/></fig><fig id="F5" position="float" orientation="portrait"><label>Figures 19–22.</label><caption><p>Female bursa copulatrix of the <italic><tp:taxon-name><tp:taxon-name-part taxon-name-part-type="genus">Thereus</tp:taxon-name-part> <tp:taxon-name-part taxon-name-part-type="species">oppia</tp:taxon-name-part></tp:taxon-name></italic> species group. Dorsal (top) and lateral view of the ductus copulatrix. Posterior of insect to the right. <bold>19</bold> <italic><tp:taxon-name><tp:taxon-name-part taxon-name-part-type="genus">Thereus</tp:taxon-name-part> <tp:taxon-name-part taxon-name-part-type="species">orasus</tp:taxon-name-part></tp:taxon-name></italic> <bold>20</bold> <italic><tp:taxon-name><tp:taxon-name-part taxon-name-part-type="genus">Thereus</tp:taxon-name-part> <tp:taxon-name-part taxon-name-part-type="species">lomalarga</tp:taxon-name-part></tp:taxon-name></italic> <bold>21</bold> <italic><tp:taxon-name><tp:taxon-name-part taxon-name-part-type="genus">Thereus</tp:taxon-name-part> <tp:taxon-name-part taxon-name-part-type="species">oppia</tp:taxon-name-part></tp:taxon-name></italic> <bold>22</bold> <italic><tp:taxon-name><tp:taxon-name-part taxon-name-part-type="genus">Thereus</tp:taxon-name-part> <tp:taxon-name-part taxon-name-part-type="species">brocki</tp:taxon-name-part></tp:taxon-name></italic>. Scale bars: 0.5 mm.</p></caption><graphic xmlns:xlink="http://www.w3.org/1999/xlink" xlink:href="zookeys-520-109-g005.jpg" position="float" orientation="portrait" xlink:type="simple" id="oo_57121.jpg"/></fig><fig id="F6" position="float" orientation="portrait"><label>Figures 23–24.</label><caption><p>Female papillae anales in ventral aspect showing sclerites that characterize <italic><tp:taxon-name><tp:taxon-name-part taxon-name-part-type="genus">Thereus</tp:taxon-name-part></tp:taxon-name></italic> (arrow). Posterior of insect to the right. <bold>23</bold> <italic><tp:taxon-name><tp:taxon-name-part taxon-name-part-type="genus">Thereus</tp:taxon-name-part> <tp:taxon-name-part taxon-name-part-type="species">lomalarga</tp:taxon-name-part></tp:taxon-name></italic> <bold>24</bold> <italic><tp:taxon-name><tp:taxon-name-part taxon-name-part-type="genus">Thereus</tp:taxon-name-part> <tp:taxon-name-part taxon-name-part-type="species">brocki</tp:taxon-name-part></tp:taxon-name></italic>. Scale bars: 0.5 mm.</p></caption><graphic xmlns:xlink="http://www.w3.org/1999/xlink" xlink:href="zookeys-520-109-g006.jpg" position="float" orientation="portrait" xlink:type="simple" id="oo_57122.jpg"/></fig><fig id="F7" position="float" orientation="portrait"><label>Figure 25.</label><caption><p>Male (top) and female antennae of <italic><tp:taxon-name><tp:taxon-name-part taxon-name-part-type="genus">Thereus</tp:taxon-name-part> <tp:taxon-name-part taxon-name-part-type="species">lomalarga</tp:taxon-name-part></tp:taxon-name></italic> in ventral aspect showing nudum extent. The male has 14 nudum segments in contrast to 21 nudum segments in the female. Scale bar: 2 mm.</p></caption><graphic xmlns:xlink="http://www.w3.org/1999/xlink" xlink:href="zookeys-520-109-g007.jpg" position="float" orientation="portrait" xlink:type="simple" id="oo_57123.jpg"/></fig><fig id="F8" position="float" orientation="portrait"><label>Figure 26.</label><caption><p>Geographic distribution of <italic><tp:taxon-name><tp:taxon-name-part taxon-name-part-type="genus">Thereus</tp:taxon-name-part> <tp:taxon-name-part taxon-name-part-type="species">lomalarga</tp:taxon-name-part></tp:taxon-name></italic> (circles) and <italic><tp:taxon-name><tp:taxon-name-part taxon-name-part-type="genus">Thereus</tp:taxon-name-part> <tp:taxon-name-part taxon-name-part-type="species">brocki</tp:taxon-name-part></tp:taxon-name></italic> (squares).</p></caption><graphic xmlns:xlink="http://www.w3.org/1999/xlink" xlink:href="zookeys-520-109-g008.jpg" position="float" orientation="portrait" xlink:type="simple" id="oo_57124.jpg"/></fig></tp:treatment-sec></tp:taxon-treatment>
