# Supplementary material for: Male secondary sexual structures and the systematics of the Thereus oppia species group (Lepidoptera, Lycaenidae, Eumaeini)
Source: Zookeys. 2015 Sep 16;(520):109–30. doi: 10.3897/zookeys.520.10134 (PMC4591724; doi:10.3897/zookeys.520.10134)
Supplement: XML Treatment for Thereus oppia [file zookeys.520.10134-treatment4.xml]

<!DOCTYPE tp:taxon-treatment
  PUBLIC "-//TaxonX//DTD Taxonomic Treatment Publishing DTD v0 20100105//EN" "tax-treatment-NSO.dtd">
<tp:taxon-treatment xmlns:tp="http://www.plazi.org/taxpub"><tp:treatment-meta><kwd-group><label>Taxon classification</label><kwd><named-content content-type="kingdom">Animalia</named-content></kwd><kwd><named-content content-type="order">Lepidoptera</named-content></kwd><kwd><named-content content-type="family">Lycaenidae</named-content></kwd></kwd-group><mixed-citation publication-type="journal"><person-group><name><surname>Robbins</surname><given-names>Robert K.</given-names></name><name><surname>Heredia</surname><given-names>María Dolores</given-names></name><name><surname>Busby</surname><given-names>Robert C.</given-names></name></person-group><article-title>Male secondary sexual structures and the systematics of the <italic><tp:taxon-name><tp:taxon-name-part taxon-name-part-type="genus">Thereus</tp:taxon-name-part> <tp:taxon-name-part taxon-name-part-type="species">oppia</tp:taxon-name-part></tp:taxon-name></italic> species group (<tp:taxon-name><tp:taxon-name-part taxon-name-part-type="order">Lepidoptera</tp:taxon-name-part></tp:taxon-name>, <tp:taxon-name><tp:taxon-name-part taxon-name-part-type="family">Lycaenidae</tp:taxon-name-part></tp:taxon-name>, <tp:taxon-name><tp:taxon-name-part taxon-name-part-type="tribe">Eumaeini</tp:taxon-name-part></tp:taxon-name>)</article-title><source>Zookeys</source><day>16</day><month>9</month><year>2015</year><volume>2015</volume><issue>520</issue><fpage>109</fpage><lpage>130</lpage><pub-id pub-id-type="doi">10.3897/zookeys.520.10134</pub-id></mixed-citation></tp:treatment-meta><tp:nomenclature><tp:taxon-name>
                        <tp:taxon-name-part taxon-name-part-type="genus">Thereus</tp:taxon-name-part>
                        <tp:taxon-name-part taxon-name-part-type="species">oppia</tp:taxon-name-part>
                    </tp:taxon-name><tp:taxon-authority>(Godman &amp; Salvin, 1887)</tp:taxon-authority><xref ref-type="fig" rid="F1">Figs 3</xref><xref ref-type="fig" rid="F2">, 7</xref><xref ref-type="fig" rid="F2">, 11</xref><xref ref-type="fig" rid="F3">, 14</xref><xref ref-type="fig" rid="F4">, 17</xref><xref ref-type="fig" rid="F5">, 21</xref><!--PageBreak--></tp:nomenclature><tp:treatment-sec sec-type="Diagnosis"><title>Diagnosis.</title><p>The male of <italic><tp:taxon-name><tp:taxon-name-part taxon-name-part-type="genus">Thereus</tp:taxon-name-part> <tp:taxon-name-part taxon-name-part-type="species">oppia</tp:taxon-name-part></tp:taxon-name></italic> is distinguished from <italic><tp:taxon-name><tp:taxon-name-part taxon-name-part-type="genus">Thereus</tp:taxon-name-part> <tp:taxon-name-part taxon-name-part-type="species">lomalarga</tp:taxon-name-part></tp:taxon-name></italic> and <italic><tp:taxon-name><tp:taxon-name-part taxon-name-part-type="genus">Thereus</tp:taxon-name-part> <tp:taxon-name-part taxon-name-part-type="species">brocki</tp:taxon-name-part></tp:taxon-name></italic> by lacking a scent pad on the dorsal forewing (Fig. <xref ref-type="fig" rid="F1">3</xref>) and from <italic><tp:taxon-name><tp:taxon-name-part taxon-name-part-type="genus">Thereus</tp:taxon-name-part> <tp:taxon-name-part taxon-name-part-type="species">orasus</tp:taxon-name-part></tp:taxon-name></italic> by having a darker gray/brown ventral ground color (Fig. <xref ref-type="fig" rid="F1">3</xref>). Both sexes differ from the other members of the species complex by lacking dark scaling along the basal edge of the postmedian line on the ventral wings (Fig. <xref ref-type="fig" rid="F1">3</xref>). <italic><tp:taxon-name><tp:taxon-name-part taxon-name-part-type="genus">Thereus</tp:taxon-name-part> <tp:taxon-name-part taxon-name-part-type="species">oppia</tp:taxon-name-part></tp:taxon-name></italic> has small teeth on the ventral tip of the penis (Fig. <xref ref-type="fig" rid="F4">17</xref>), in contrast to <italic><tp:taxon-name><tp:taxon-name-part taxon-name-part-type="genus">Thereus</tp:taxon-name-part> <tp:taxon-name-part taxon-name-part-type="species">brocki</tp:taxon-name-part></tp:taxon-name></italic> and <italic><tp:taxon-name><tp:taxon-name-part taxon-name-part-type="genus">Thereus</tp:taxon-name-part> <tp:taxon-name-part taxon-name-part-type="species">orasus</tp:taxon-name-part></tp:taxon-name></italic>.</p></tp:treatment-sec><tp:treatment-sec sec-type="Nomenclature"><title>Nomenclature.</title><p>We examined a syntype of this species in the <abbrev xmlns:xlink="http://www.w3.org/1999/xlink" content-type="institution" xlink:title="The Natural History Museum [formerly British Museum (Natural History)], London, United Kingdom" xlink:type="simple">BMNH</abbrev>.</p></tp:treatment-sec><tp:treatment-sec sec-type="Distribution and habitat"><title>Distribution and habitat.</title><p><italic><tp:taxon-name><tp:taxon-name-part taxon-name-part-type="genus">Thereus</tp:taxon-name-part> <tp:taxon-name-part taxon-name-part-type="species">oppia</tp:taxon-name-part></tp:taxon-name></italic> occurs from Mexico to Costa Rica at a variety of elevations. Most localities where it occurs appear to be deciduous dry forest. It is allopatric with its sister species, <italic><tp:taxon-name><tp:taxon-name-part taxon-name-part-type="genus">Thereus</tp:taxon-name-part> <tp:taxon-name-part taxon-name-part-type="species">brocki</tp:taxon-name-part></tp:taxon-name></italic>.</p></tp:treatment-sec><tp:treatment-sec sec-type="Male behavior"><title>Male behavior.</title><p>Territorial male behavior was observed at Ciudad Valles, SLP, Mexico in the early afternoon (vouchers in <abbrev xmlns:xlink="http://www.w3.org/1999/xlink" content-type="institution" xlink:title="Private Collection of Robert C. Busby, Andover, MA, USA" xlink:type="simple">RCB</abbrev>), in contrast to the early morning territorial behavior of <italic><tp:taxon-name><tp:taxon-name-part taxon-name-part-type="genus">Thereus</tp:taxon-name-part> <tp:taxon-name-part taxon-name-part-type="species">lomalarga</tp:taxon-name-part></tp:taxon-name></italic>.</p></tp:treatment-sec><tp:treatment-sec sec-type="Adult flower feeding"><title>Adult flower feeding.</title><p>Adults of <italic><tp:taxon-name><tp:taxon-name-part taxon-name-part-type="genus">Thereus</tp:taxon-name-part> <tp:taxon-name-part taxon-name-part-type="species">oppia</tp:taxon-name-part></tp:taxon-name></italic> were found nectaring on <italic><tp:taxon-name><tp:taxon-name-part taxon-name-part-type="genus">Cordia</tp:taxon-name-part></tp:taxon-name></italic> (<tp:taxon-name><tp:taxon-name-part taxon-name-part-type="family">Boraginaceae</tp:taxon-name-part></tp:taxon-name>) flowers at two localities in Veracruz, Mexico (vouchers in <abbrev xmlns:xlink="http://www.w3.org/1999/xlink" content-type="institution" xlink:title="Private Collection of Robert C. Busby, Andover, MA, USA" xlink:type="simple">RCB</abbrev>).</p></tp:treatment-sec><tp:treatment-sec sec-type="Caterpillar food plant"><title>Caterpillar food plant.</title><p>From <xref ref-type="bibr" rid="B13">Janzen and Hallwachs (2015)</xref>, a pupa was found 30 April 1993 on <italic><tp:taxon-name><tp:taxon-name-part taxon-name-part-type="genus">Struthanthus</tp:taxon-name-part> <tp:taxon-name-part taxon-name-part-type="species">orbicularis</tp:taxon-name-part></tp:taxon-name></italic> (Kunth) Blume (<tp:taxon-name><tp:taxon-name-part taxon-name-part-type="family">Loranthaceae</tp:taxon-name-part></tp:taxon-name>) at Sendero Carobonal, Santa Rosa, Area de Conservación Guanacaste, Guanacaste, Costa Rica, <named-content xmlns:xlink="http://www.w3.org/1999/xlink" content-type="dwc:verbatimCoordinates" xlink:type="simple">latitude 10.77594, longitude -85.65799</named-content>. An adult male (voucher 93-SRNP-30, deposited <abbrev xmlns:xlink="http://www.w3.org/1999/xlink" content-type="institution" xlink:title="National Museum of Natural History, Smithsonian Institution, Washington, DC, USA" xlink:type="simple">USNM</abbrev>) emerged 16 May 1993. As an associated comment on the web site, “red-brown pupa with white markings laterally so that it looks just like a bird turd, sitting on the top of a mistletoe leaf in middle of large plant (this species is a sprawler, vine/shrub); host tree was leafless.” The leafless host tree is the reason that we consider the mistletoe plant on which the pupa was found to be the caterpillar food plant.</p><!--PageBreak--></tp:treatment-sec><tp:treatment-sec><!--Section generated to contain objects referenced in tp:taxon-treatment.--><fig id="F1" position="float" orientation="portrait"><label>Figures 1–4.</label><caption><p>Adults of the <italic><tp:taxon-name><tp:taxon-name-part taxon-name-part-type="genus">Thereus</tp:taxon-name-part> <tp:taxon-name-part taxon-name-part-type="species">oppia</tp:taxon-name-part></tp:taxon-name></italic> species group. Male (left, dorsal wing surface on left) and female (right). <bold>1</bold> <italic><tp:taxon-name><tp:taxon-name-part taxon-name-part-type="genus">Thereus</tp:taxon-name-part> <tp:taxon-name-part taxon-name-part-type="species">orasus</tp:taxon-name-part></tp:taxon-name></italic> ♂ Panama, ♀ Mexico (holotype of <italic><tp:taxon-name><tp:taxon-name-part taxon-name-part-type="genus">Thecla</tp:taxon-name-part> <tp:taxon-name-part taxon-name-part-type="species">echinita</tp:taxon-name-part></tp:taxon-name></italic> Schaus) <bold>2</bold> <italic><tp:taxon-name><tp:taxon-name-part taxon-name-part-type="genus">Thereus</tp:taxon-name-part> <tp:taxon-name-part taxon-name-part-type="species">lomalarga</tp:taxon-name-part></tp:taxon-name></italic> ♂ Colombia (holotype), ♀ Colombia (paratype) <bold>3</bold> <italic><tp:taxon-name><tp:taxon-name-part taxon-name-part-type="genus">Thereus</tp:taxon-name-part> <tp:taxon-name-part taxon-name-part-type="species">oppia</tp:taxon-name-part></tp:taxon-name></italic> ♂ Nicaragua, ♀ Nicaragua <bold>4</bold> <italic><tp:taxon-name><tp:taxon-name-part taxon-name-part-type="genus">Thereus</tp:taxon-name-part> <tp:taxon-name-part taxon-name-part-type="species">brocki</tp:taxon-name-part></tp:taxon-name></italic> ♂ Ecuador (holotype), ♀ Ecuador (paratype). Scale bars: 1.0 cm.</p></caption><graphic xmlns:xlink="http://www.w3.org/1999/xlink" xlink:href="zookeys-520-109-g001.jpg" position="float" orientation="portrait" xlink:type="simple" id="oo_57117.jpg"/></fig><fig id="F2" position="float" orientation="portrait"><label>Figures 5–12.</label><caption><p><bold>5–8</bold> Scent pads on the dorsal forewing. <bold>5</bold> <italic><tp:taxon-name><tp:taxon-name-part taxon-name-part-type="genus">Thereus</tp:taxon-name-part> <tp:taxon-name-part taxon-name-part-type="species">orasus</tp:taxon-name-part></tp:taxon-name></italic> (absent) <bold>6</bold> <italic><tp:taxon-name><tp:taxon-name-part taxon-name-part-type="genus">Thereus</tp:taxon-name-part> <tp:taxon-name-part taxon-name-part-type="species">lomalarga</tp:taxon-name-part></tp:taxon-name></italic> (arrow) <bold>7</bold> <italic><tp:taxon-name><tp:taxon-name-part taxon-name-part-type="genus">Thereus</tp:taxon-name-part> <tp:taxon-name-part taxon-name-part-type="species">oppia</tp:taxon-name-part></tp:taxon-name></italic> (absent) <bold>8</bold> <italic><tp:taxon-name><tp:taxon-name-part taxon-name-part-type="genus">Thereus</tp:taxon-name-part> <tp:taxon-name-part taxon-name-part-type="species">brocki</tp:taxon-name-part></tp:taxon-name></italic> (arrow) <bold>9–12</bold> Scent patches on the dorsal hindwing, also showing the convex forewing inner margin. <bold>9</bold> <italic><tp:taxon-name><tp:taxon-name-part taxon-name-part-type="genus">Thereus</tp:taxon-name-part> <tp:taxon-name-part taxon-name-part-type="species">orasus</tp:taxon-name-part></tp:taxon-name></italic> <bold>10</bold> <italic><tp:taxon-name><tp:taxon-name-part taxon-name-part-type="genus">Thereus</tp:taxon-name-part> <tp:taxon-name-part taxon-name-part-type="species">lomalarga</tp:taxon-name-part></tp:taxon-name></italic> <bold>11</bold> <italic><tp:taxon-name><tp:taxon-name-part taxon-name-part-type="genus">Thereus</tp:taxon-name-part> <tp:taxon-name-part taxon-name-part-type="species">oppia</tp:taxon-name-part></tp:taxon-name></italic> <bold>12</bold> <italic><tp:taxon-name><tp:taxon-name-part taxon-name-part-type="genus">Thereus</tp:taxon-name-part> <tp:taxon-name-part taxon-name-part-type="species">brocki</tp:taxon-name-part></tp:taxon-name></italic>.</p></caption><graphic xmlns:xlink="http://www.w3.org/1999/xlink" xlink:href="zookeys-520-109-g002.jpg" position="float" orientation="portrait" xlink:type="simple" id="oo_57118.jpg"/></fig><fig id="F3" position="float" orientation="portrait"><label>Figures 13–14.</label><caption><p>Scent patches on the ventral forewing. <bold>13</bold> <italic><tp:taxon-name><tp:taxon-name-part taxon-name-part-type="genus">Thereus</tp:taxon-name-part> <tp:taxon-name-part taxon-name-part-type="species">lomalarga</tp:taxon-name-part></tp:taxon-name></italic> <bold>14</bold> <italic><tp:taxon-name><tp:taxon-name-part taxon-name-part-type="genus">Thereus</tp:taxon-name-part> <tp:taxon-name-part taxon-name-part-type="species">oppia</tp:taxon-name-part></tp:taxon-name></italic>, showing the erect androconia attached to the inner margin (also in <italic><tp:taxon-name><tp:taxon-name-part taxon-name-part-type="genus">Thereus</tp:taxon-name-part> <tp:taxon-name-part taxon-name-part-type="species">brocki</tp:taxon-name-part></tp:taxon-name></italic>), which occurs in no other <tp:taxon-name><tp:taxon-name-part taxon-name-part-type="tribe">Eumaeini</tp:taxon-name-part></tp:taxon-name>. Superficially similar androconia are widespread in tribe <tp:taxon-name><tp:taxon-name-part taxon-name-part-type="tribe">Deudorigini</tp:taxon-name-part></tp:taxon-name>. Scale bars: 1.0 mm.</p></caption><graphic xmlns:xlink="http://www.w3.org/1999/xlink" xlink:href="zookeys-520-109-g003.jpg" position="float" orientation="portrait" xlink:type="simple" id="oo_57119.jpg"/></fig><fig id="F4" position="float" orientation="portrait"><label>Figures 15–18.</label><caption><p>Male genitalia of the <italic><tp:taxon-name><tp:taxon-name-part taxon-name-part-type="genus">Thereus</tp:taxon-name-part> <tp:taxon-name-part taxon-name-part-type="species">oppia</tp:taxon-name-part></tp:taxon-name></italic> species group. Lateral view of capsule and penis (top) with penis tip enlarged and ventral view (bottom). Posterior of insect to the right <bold>15</bold> <italic><tp:taxon-name><tp:taxon-name-part taxon-name-part-type="genus">Thereus</tp:taxon-name-part> <tp:taxon-name-part taxon-name-part-type="species">orasus</tp:taxon-name-part></tp:taxon-name></italic> (arrow points to ventral brush organ) <bold>16</bold> <italic><tp:taxon-name><tp:taxon-name-part taxon-name-part-type="genus">Thereus</tp:taxon-name-part> <tp:taxon-name-part taxon-name-part-type="species">lomalarga</tp:taxon-name-part></tp:taxon-name></italic> (arrow points to position of small teeth) <bold>17</bold> <italic><tp:taxon-name><tp:taxon-name-part taxon-name-part-type="genus">Thereus</tp:taxon-name-part> <tp:taxon-name-part taxon-name-part-type="species">oppia</tp:taxon-name-part></tp:taxon-name></italic> <bold>18</bold> <italic><tp:taxon-name><tp:taxon-name-part taxon-name-part-type="genus">Thereus</tp:taxon-name-part> <tp:taxon-name-part taxon-name-part-type="species">brocki</tp:taxon-name-part></tp:taxon-name></italic>. Scale bars: 0.5 mm.</p></caption><graphic xmlns:xlink="http://www.w3.org/1999/xlink" xlink:href="zookeys-520-109-g004.jpg" position="float" orientation="portrait" xlink:type="simple" id="oo_57120.jpg"/></fig><fig id="F5" position="float" orientation="portrait"><label>Figures 19–22.</label><caption><p>Female bursa copulatrix of the <italic><tp:taxon-name><tp:taxon-name-part taxon-name-part-type="genus">Thereus</tp:taxon-name-part> <tp:taxon-name-part taxon-name-part-type="species">oppia</tp:taxon-name-part></tp:taxon-name></italic> species group. Dorsal (top) and lateral view of the ductus copulatrix. Posterior of insect to the right. <bold>19</bold> <italic><tp:taxon-name><tp:taxon-name-part taxon-name-part-type="genus">Thereus</tp:taxon-name-part> <tp:taxon-name-part taxon-name-part-type="species">orasus</tp:taxon-name-part></tp:taxon-name></italic> <bold>20</bold> <italic><tp:taxon-name><tp:taxon-name-part taxon-name-part-type="genus">Thereus</tp:taxon-name-part> <tp:taxon-name-part taxon-name-part-type="species">lomalarga</tp:taxon-name-part></tp:taxon-name></italic> <bold>21</bold> <italic><tp:taxon-name><tp:taxon-name-part taxon-name-part-type="genus">Thereus</tp:taxon-name-part> <tp:taxon-name-part taxon-name-part-type="species">oppia</tp:taxon-name-part></tp:taxon-name></italic> <bold>22</bold> <italic><tp:taxon-name><tp:taxon-name-part taxon-name-part-type="genus">Thereus</tp:taxon-name-part> <tp:taxon-name-part taxon-name-part-type="species">brocki</tp:taxon-name-part></tp:taxon-name></italic>. Scale bars: 0.5 mm.</p></caption><graphic xmlns:xlink="http://www.w3.org/1999/xlink" xlink:href="zookeys-520-109-g005.jpg" position="float" orientation="portrait" xlink:type="simple" id="oo_57121.jpg"/></fig></tp:treatment-sec><ref-list><ref id="B13"><mixed-citation xmlns:xlink="http://www.w3.org/1999/xlink" xlink:type="simple"><person-group><name name-style="western"><surname>Janzen</surname><given-names>DH</given-names></name><name name-style="western"><surname>Hallwachs</surname><given-names>W</given-names></name></person-group> (<year>2015</year>) <source>Dynamic database for an inventory of the macrocaterpillar fauna, and its food plants and parasitoids, of Area de Conservación Guanacaste (ACG), northwestern Costa Rica</source>. <ext-link xlink:type="simple" ext-link-type="uri" xlink:href="http://janzen.sas.upenn.edu">http://janzen.sas.upenn.edu</ext-link> [<date-in-citation content-type="access-date">accessed March 2015</date-in-citation>] </mixed-citation></ref></ref-list></tp:taxon-treatment>
