# Supplementary material for: Male secondary sexual structures and the systematics of the Thereus oppia species group (Lepidoptera, Lycaenidae, Eumaeini)
Source: Zookeys. 2015 Sep 16;(520):109–30. doi: 10.3897/zookeys.520.10134 (PMC4591724; doi:10.3897/zookeys.520.10134)
Supplement: XML Treatment for Thereus brocki [file zookeys.520.10134-treatment5.xml]

<!DOCTYPE tp:taxon-treatment
  PUBLIC "-//TaxonX//DTD Taxonomic Treatment Publishing DTD v0 20100105//EN" "tax-treatment-NSO.dtd">
<tp:taxon-treatment xmlns:tp="http://www.plazi.org/taxpub"><tp:treatment-meta><kwd-group><label>Taxon classification</label><kwd><named-content content-type="kingdom">Animalia</named-content></kwd><kwd><named-content content-type="order">Lepidoptera</named-content></kwd><kwd><named-content content-type="family">Lycaenidae</named-content></kwd></kwd-group><mixed-citation publication-type="journal"><person-group><name><surname>Robbins</surname><given-names>Robert K.</given-names></name><name><surname>Heredia</surname><given-names>María Dolores</given-names></name><name><surname>Busby</surname><given-names>Robert C.</given-names></name></person-group><article-title>Male secondary sexual structures and the systematics of the <italic><tp:taxon-name><tp:taxon-name-part taxon-name-part-type="genus">Thereus</tp:taxon-name-part> <tp:taxon-name-part taxon-name-part-type="species">oppia</tp:taxon-name-part></tp:taxon-name></italic> species group (<tp:taxon-name><tp:taxon-name-part taxon-name-part-type="order">Lepidoptera</tp:taxon-name-part></tp:taxon-name>, <tp:taxon-name><tp:taxon-name-part taxon-name-part-type="family">Lycaenidae</tp:taxon-name-part></tp:taxon-name>, <tp:taxon-name><tp:taxon-name-part taxon-name-part-type="tribe">Eumaeini</tp:taxon-name-part></tp:taxon-name>)</article-title><source>Zookeys</source><day>16</day><month>9</month><year>2015</year><volume>2015</volume><issue>520</issue><fpage>109</fpage><lpage>130</lpage><pub-id pub-id-type="doi">10.3897/zookeys.520.10134</pub-id></mixed-citation></tp:treatment-meta><tp:nomenclature><tp:taxon-name>
                        <tp:taxon-name-part taxon-name-part-type="genus">Thereus</tp:taxon-name-part>
                        <tp:taxon-name-part taxon-name-part-type="species">brocki</tp:taxon-name-part>
                        <object-id xmlns:xlink="http://www.w3.org/1999/xlink" content-type="zoobank" xlink:type="simple">http://zoobank.org/458AA4B0-A519-40D3-90BA-9FC7F286DBCE</object-id>
                    </tp:taxon-name><tp:taxon-authority>Robbins, Heredia &amp; Busby</tp:taxon-authority><tp:taxon-status xmlns:xlink="http://www.w3.org/1999/xlink" xlink:type="simple">sp. n.</tp:taxon-status><xref ref-type="fig" rid="F1">Figs 4</xref><xref ref-type="fig" rid="F2">, 8</xref><xref ref-type="fig" rid="F2">, 12</xref><xref ref-type="fig" rid="F4">, 18</xref><xref ref-type="fig" rid="F5">, 22</xref><xref ref-type="fig" rid="F6">, 24</xref><!--PageBreak--><!--PageBreak--></tp:nomenclature><tp:treatment-sec sec-type="type material"><title>Type material.</title><p><bold>Holotype</bold>: ♂ (Fig. <xref ref-type="fig" rid="F1">4</xref>). [printed and handwritten on white paper] 28 June 1980/25 km. n. e. of Puyo,/Prov. Pastaza, Ecuador/leg. Jim P. Brock [printed on green paper] GENITALIA No./2013: 56♂/R. K. ROBBINS [printed white barcode label] <abbrev xmlns:xlink="http://www.w3.org/1999/xlink" content-type="institution" xlink:title="National Museum of Natural History, Smithsonian Institution, Washington, DC, USA" xlink:type="simple">USNM</abbrev> ENT 00181942 [printed label on red paper] Holotype/<italic><tp:taxon-name><tp:taxon-name-part taxon-name-part-type="genus">Thereus</tp:taxon-name-part> <tp:taxon-name-part taxon-name-part-type="species">brocki</tp:taxon-name-part></tp:taxon-name></italic>/Robbins, Busby, &amp; Heredia. Deposited <abbrev xmlns:xlink="http://www.w3.org/1999/xlink" content-type="institution" xlink:title="National Museum of Natural History, Smithsonian Institution, Washington, DC, USA" xlink:type="simple">USNM</abbrev>.</p></tp:treatment-sec><tp:treatment-sec sec-type="Paratype"><title>Paratype</title><p>(1♀). <bold>Ecuador</bold>. 1♀ (Fig. <xref ref-type="fig" rid="F1">4</xref>). Napo, 14 km Tena-Puyo Road, Apuya, <named-content xmlns:xlink="http://www.w3.org/1999/xlink" content-type="dwc:verbatimCoordinates" xlink:type="simple">01°06.7'S,77°46.9'W</named-content>, 600 m, 10 Sep 2010, (<abbrev xmlns:xlink="http://www.w3.org/1999/xlink" content-type="institution" xlink:title="Private Collection of Robert C. Busby, Andover, MA, USA" xlink:type="simple">RCB</abbrev>).</p></tp:treatment-sec><tp:treatment-sec sec-type="Other specimens"><title>Other specimens</title><p>(1♂,2♀). <bold>Colombia</bold>. 1♀. Vaupés, Mitú, 28 Jun 1972 (<abbrev xmlns:xlink="http://www.w3.org/1999/xlink" content-type="institution" xlink:title="National Museum of Natural History, Smithsonian Institution, Washington, DC, USA" xlink:type="simple">USNM</abbrev>). <bold>Peru</bold>. 1♂ San Martin, Juanjuí, <named-content xmlns:xlink="http://www.w3.org/1999/xlink" content-type="dwc:verbatimCoordinates" xlink:type="simple">7°11'S,77°44'W</named-content>, 300–400 m, Nov 2011 (<abbrev xmlns:xlink="http://www.w3.org/1999/xlink" content-type="institution" xlink:title="Museo de Historia Natural, Universidad Nacional Mayor de San Marcos, Lima, Peru" xlink:type="simple">MUSM</abbrev>, examined from an image). 1♀. Huánuco, Tingo María, 800 m, 24 Jun 1982 (<abbrev xmlns:xlink="http://www.w3.org/1999/xlink" content-type="institution" xlink:title="National Museum of Natural History, Smithsonian Institution, Washington, DC, USA" xlink:type="simple">USNM</abbrev>).</p></tp:treatment-sec><tp:treatment-sec sec-type="Etymology"><title>Etymology.</title><p>This species is named for James Brock of Tucson, Arizona. He collected the holotype and has made numerous contributions to the knowledge and enjoyment of butterflies. The name is a masculine noun in the genitive case.</p></tp:treatment-sec><tp:treatment-sec sec-type="Type locality"><title>Type locality.</title><p>The type locality has been a well-known collecting site for 40 years at about 975 m elevation (noted in <xref ref-type="bibr" rid="B3">Brown 1979</xref> with coordinates <named-content xmlns:xlink="http://www.w3.org/1999/xlink" content-type="dwc:verbatimCoordinates" xlink:type="simple">01°20'S,77°55'W</named-content>, but incorrectly placed in Napo Province). The entrance to this locality is approximately 25 km (measured by a car odometer) from Puyo on the western side of the Puyo-Tena Rd. New metal road markers have been erected which place the entrance between km 26 and km 27. The trees in this location have been selectively logged for decades, and we do not believe much forest remains.</p><!--PageBreak--></tp:treatment-sec><tp:treatment-sec sec-type="Diagnosis and description"><title>Diagnosis and description.</title><p><italic><tp:taxon-name><tp:taxon-name-part taxon-name-part-type="genus">Thereus</tp:taxon-name-part> <tp:taxon-name-part taxon-name-part-type="species">brocki</tp:taxon-name-part></tp:taxon-name></italic> belongs to <italic><tp:taxon-name><tp:taxon-name-part taxon-name-part-type="genus">Thereus</tp:taxon-name-part></tp:taxon-name></italic> because it possesses the synapomorphies of the genus (Figs <xref ref-type="fig" rid="F4">18</xref>, <xref ref-type="fig" rid="F6">24</xref>). It belongs to the <italic><tp:taxon-name><tp:taxon-name-part taxon-name-part-type="genus">Thereus</tp:taxon-name-part> <tp:taxon-name-part taxon-name-part-type="species">oppia</tp:taxon-name-part></tp:taxon-name></italic> species group (Figs <xref ref-type="fig" rid="F1">4</xref>, <xref ref-type="fig" rid="F2">12</xref>). It shares a dorsal forewing scent pad with <italic><tp:taxon-name><tp:taxon-name-part taxon-name-part-type="genus">Thereus</tp:taxon-name-part> <tp:taxon-name-part taxon-name-part-type="species">lomalarga</tp:taxon-name-part></tp:taxon-name></italic> (Figs <xref ref-type="fig" rid="F2">6</xref>, <xref ref-type="fig" rid="F2">8</xref>), but <!--PageBreak-->differs in having a gray-brown scent patch on the dorsal hindwing without iridescence and in possessing erect piliform setae on the inner margin of the ventral forewing (Fig. <xref ref-type="fig" rid="F1">4</xref>). The male lacks evident teeth on the dorsal tip of the penis (Fig. <xref ref-type="fig" rid="F4">18</xref>), which distinguishes it from <italic><tp:taxon-name><tp:taxon-name-part taxon-name-part-type="genus">Thereus</tp:taxon-name-part> <tp:taxon-name-part taxon-name-part-type="species">lomalarga</tp:taxon-name-part></tp:taxon-name></italic> and <italic><tp:taxon-name><tp:taxon-name-part taxon-name-part-type="genus">Thereus</tp:taxon-name-part> <tp:taxon-name-part taxon-name-part-type="species">oppia</tp:taxon-name-part></tp:taxon-name></italic>. The female of <italic><tp:taxon-name><tp:taxon-name-part taxon-name-part-type="genus">Thereus</tp:taxon-name-part> <tp:taxon-name-part taxon-name-part-type="species">brocki</tp:taxon-name-part></tp:taxon-name></italic> is very similar to that of <italic><tp:taxon-name><tp:taxon-name-part taxon-name-part-type="genus">Thereus</tp:taxon-name-part> <tp:taxon-name-part taxon-name-part-type="species">lomalarga</tp:taxon-name-part></tp:taxon-name></italic>, but differs in having more orange-red scales on the ventral hindwing at the anal lobe (Fig. <xref ref-type="fig" rid="F1">4</xref>). The wing pattern, androconia, and genitalia are illustrated (Figs <xref ref-type="fig" rid="F1">4</xref>, <xref ref-type="fig" rid="F2">8</xref>, <xref ref-type="fig" rid="F2">12</xref>, <xref ref-type="fig" rid="F4">18</xref>, <xref ref-type="fig" rid="F5">22</xref>, <xref ref-type="fig" rid="F6">24</xref>). Forewing size of the holotype male is 0.9 cm and of two females is 1.1 cm and 1.2 cm.</p></tp:treatment-sec><tp:treatment-sec sec-type="Female"><title>Female.</title><p>The female paratype of <italic><tp:taxon-name><tp:taxon-name-part taxon-name-part-type="genus">Thereus</tp:taxon-name-part> <tp:taxon-name-part taxon-name-part-type="species">brocki</tp:taxon-name-part></tp:taxon-name></italic> is associated with the male by the shape similarity of the ventral hindwing postmedian line and by their capture approximately 30 km apart. Although the females of <italic><tp:taxon-name><tp:taxon-name-part taxon-name-part-type="genus">Thereus</tp:taxon-name-part> <tp:taxon-name-part taxon-name-part-type="species">brocki</tp:taxon-name-part></tp:taxon-name></italic> and <italic><tp:taxon-name><tp:taxon-name-part taxon-name-part-type="genus">Thereus</tp:taxon-name-part> <tp:taxon-name-part taxon-name-part-type="species">lomalarga</tp:taxon-name-part></tp:taxon-name></italic> illustrated in Figs <xref ref-type="fig" rid="F1">2</xref> &amp; <xref ref-type="fig" rid="F1">4</xref> would seem to be distinguishable phenotypes, wing pattern variation in the extensive type series of the latter encompasses both phenotypes. For this reason, we restricted the paratype series. We unsuccessfully tried to extract DNA sequences from <italic><tp:taxon-name><tp:taxon-name-part taxon-name-part-type="genus">Thereus</tp:taxon-name-part> <tp:taxon-name-part taxon-name-part-type="species">brocki</tp:taxon-name-part></tp:taxon-name></italic> to confirm the identification of the females.</p></tp:treatment-sec><tp:treatment-sec sec-type="Sexual dimorphism"><title>Sexual dimorphism.</title><p>Forewing discal cell length in the male of <italic><tp:taxon-name><tp:taxon-name-part taxon-name-part-type="genus">Thereus</tp:taxon-name-part> <tp:taxon-name-part taxon-name-part-type="species">brocki</tp:taxon-name-part></tp:taxon-name></italic> (Fig. <xref ref-type="fig" rid="F2">12</xref>) is shorter than in the female.</p></tp:treatment-sec><tp:treatment-sec sec-type="Distribution"><title>Distribution</title><p>(Fig. <xref ref-type="fig" rid="F8">26</xref>). Eastern Colombia to eastern Peru. It is allopatric with its phylogenetic sister, <italic><tp:taxon-name><tp:taxon-name-part taxon-name-part-type="genus">Thereus</tp:taxon-name-part> <tp:taxon-name-part taxon-name-part-type="species">oppia</tp:taxon-name-part></tp:taxon-name></italic>.</p></tp:treatment-sec><tp:treatment-sec sec-type="Habitat"><title>Habitat.</title><p><italic><tp:taxon-name><tp:taxon-name-part taxon-name-part-type="genus">Thereus</tp:taxon-name-part> <tp:taxon-name-part taxon-name-part-type="species">brocki</tp:taxon-name-part></tp:taxon-name></italic> has been recorded only from wet forest up to about 1,000 m elevation.</p></tp:treatment-sec><tp:treatment-sec sec-type="Remarks"><title>Remarks.</title><p>The holotype and the Peruvian male are the only males in collections, so far as we are aware. The type locality has been a “famous” collecting locality for decades, as noted, so it is somewhat unexpected that the holotype remains the only known Ecuadorian male. It would appear that adult males of <italic><tp:taxon-name><tp:taxon-name-part taxon-name-part-type="genus">Thereus</tp:taxon-name-part> <tp:taxon-name-part taxon-name-part-type="species">brocki</tp:taxon-name-part></tp:taxon-name></italic>, like those of <italic><tp:taxon-name><tp:taxon-name-part taxon-name-part-type="genus">Thereus</tp:taxon-name-part> <tp:taxon-name-part taxon-name-part-type="species">lomalarga</tp:taxon-name-part></tp:taxon-name></italic>, are <!--PageBreak-->rarely encountered by insect collectors. Although we have an image of the Peruvian male (discovered late in the publication process), we have not had an opportunity to examine it. It is identified as <italic><tp:taxon-name><tp:taxon-name-part taxon-name-part-type="genus">Thereus</tp:taxon-name-part> <tp:taxon-name-part taxon-name-part-type="species">brocki</tp:taxon-name-part></tp:taxon-name></italic> because it has the shortened forewing discal cell of the holotype and the same male wing secondary sexual traits, except that the erect piliform setae are not visible in the image. For this reason, we exclude it from the type series.</p></tp:treatment-sec><tp:treatment-sec><!--Section generated to contain objects referenced in tp:taxon-treatment.--><fig id="F1" position="float" orientation="portrait"><label>Figures 1–4.</label><caption><p>Adults of the <italic><tp:taxon-name><tp:taxon-name-part taxon-name-part-type="genus">Thereus</tp:taxon-name-part> <tp:taxon-name-part taxon-name-part-type="species">oppia</tp:taxon-name-part></tp:taxon-name></italic> species group. Male (left, dorsal wing surface on left) and female (right). <bold>1</bold> <italic><tp:taxon-name><tp:taxon-name-part taxon-name-part-type="genus">Thereus</tp:taxon-name-part> <tp:taxon-name-part taxon-name-part-type="species">orasus</tp:taxon-name-part></tp:taxon-name></italic> ♂ Panama, ♀ Mexico (holotype of <italic><tp:taxon-name><tp:taxon-name-part taxon-name-part-type="genus">Thecla</tp:taxon-name-part> <tp:taxon-name-part taxon-name-part-type="species">echinita</tp:taxon-name-part></tp:taxon-name></italic> Schaus) <bold>2</bold> <italic><tp:taxon-name><tp:taxon-name-part taxon-name-part-type="genus">Thereus</tp:taxon-name-part> <tp:taxon-name-part taxon-name-part-type="species">lomalarga</tp:taxon-name-part></tp:taxon-name></italic> ♂ Colombia (holotype), ♀ Colombia (paratype) <bold>3</bold> <italic><tp:taxon-name><tp:taxon-name-part taxon-name-part-type="genus">Thereus</tp:taxon-name-part> <tp:taxon-name-part taxon-name-part-type="species">oppia</tp:taxon-name-part></tp:taxon-name></italic> ♂ Nicaragua, ♀ Nicaragua <bold>4</bold> <italic><tp:taxon-name><tp:taxon-name-part taxon-name-part-type="genus">Thereus</tp:taxon-name-part> <tp:taxon-name-part taxon-name-part-type="species">brocki</tp:taxon-name-part></tp:taxon-name></italic> ♂ Ecuador (holotype), ♀ Ecuador (paratype). Scale bars: 1.0 cm.</p></caption><graphic xmlns:xlink="http://www.w3.org/1999/xlink" xlink:href="zookeys-520-109-g001.jpg" position="float" orientation="portrait" xlink:type="simple" id="oo_57117.jpg"/></fig><fig id="F2" position="float" orientation="portrait"><label>Figures 5–12.</label><caption><p><bold>5–8</bold> Scent pads on the dorsal forewing. <bold>5</bold> <italic><tp:taxon-name><tp:taxon-name-part taxon-name-part-type="genus">Thereus</tp:taxon-name-part> <tp:taxon-name-part taxon-name-part-type="species">orasus</tp:taxon-name-part></tp:taxon-name></italic> (absent) <bold>6</bold> <italic><tp:taxon-name><tp:taxon-name-part taxon-name-part-type="genus">Thereus</tp:taxon-name-part> <tp:taxon-name-part taxon-name-part-type="species">lomalarga</tp:taxon-name-part></tp:taxon-name></italic> (arrow) <bold>7</bold> <italic><tp:taxon-name><tp:taxon-name-part taxon-name-part-type="genus">Thereus</tp:taxon-name-part> <tp:taxon-name-part taxon-name-part-type="species">oppia</tp:taxon-name-part></tp:taxon-name></italic> (absent) <bold>8</bold> <italic><tp:taxon-name><tp:taxon-name-part taxon-name-part-type="genus">Thereus</tp:taxon-name-part> <tp:taxon-name-part taxon-name-part-type="species">brocki</tp:taxon-name-part></tp:taxon-name></italic> (arrow) <bold>9–12</bold> Scent patches on the dorsal hindwing, also showing the convex forewing inner margin. <bold>9</bold> <italic><tp:taxon-name><tp:taxon-name-part taxon-name-part-type="genus">Thereus</tp:taxon-name-part> <tp:taxon-name-part taxon-name-part-type="species">orasus</tp:taxon-name-part></tp:taxon-name></italic> <bold>10</bold> <italic><tp:taxon-name><tp:taxon-name-part taxon-name-part-type="genus">Thereus</tp:taxon-name-part> <tp:taxon-name-part taxon-name-part-type="species">lomalarga</tp:taxon-name-part></tp:taxon-name></italic> <bold>11</bold> <italic><tp:taxon-name><tp:taxon-name-part taxon-name-part-type="genus">Thereus</tp:taxon-name-part> <tp:taxon-name-part taxon-name-part-type="species">oppia</tp:taxon-name-part></tp:taxon-name></italic> <bold>12</bold> <italic><tp:taxon-name><tp:taxon-name-part taxon-name-part-type="genus">Thereus</tp:taxon-name-part> <tp:taxon-name-part taxon-name-part-type="species">brocki</tp:taxon-name-part></tp:taxon-name></italic>.</p></caption><graphic xmlns:xlink="http://www.w3.org/1999/xlink" xlink:href="zookeys-520-109-g002.jpg" position="float" orientation="portrait" xlink:type="simple" id="oo_57118.jpg"/></fig><fig id="F4" position="float" orientation="portrait"><label>Figures 15–18.</label><caption><p>Male genitalia of the <italic><tp:taxon-name><tp:taxon-name-part taxon-name-part-type="genus">Thereus</tp:taxon-name-part> <tp:taxon-name-part taxon-name-part-type="species">oppia</tp:taxon-name-part></tp:taxon-name></italic> species group. Lateral view of capsule and penis (top) with penis tip enlarged and ventral view (bottom). Posterior of insect to the right <bold>15</bold> <italic><tp:taxon-name><tp:taxon-name-part taxon-name-part-type="genus">Thereus</tp:taxon-name-part> <tp:taxon-name-part taxon-name-part-type="species">orasus</tp:taxon-name-part></tp:taxon-name></italic> (arrow points to ventral brush organ) <bold>16</bold> <italic><tp:taxon-name><tp:taxon-name-part taxon-name-part-type="genus">Thereus</tp:taxon-name-part> <tp:taxon-name-part taxon-name-part-type="species">lomalarga</tp:taxon-name-part></tp:taxon-name></italic> (arrow points to position of small teeth) <bold>17</bold> <italic><tp:taxon-name><tp:taxon-name-part taxon-name-part-type="genus">Thereus</tp:taxon-name-part> <tp:taxon-name-part taxon-name-part-type="species">oppia</tp:taxon-name-part></tp:taxon-name></italic> <bold>18</bold> <italic><tp:taxon-name><tp:taxon-name-part taxon-name-part-type="genus">Thereus</tp:taxon-name-part> <tp:taxon-name-part taxon-name-part-type="species">brocki</tp:taxon-name-part></tp:taxon-name></italic>. Scale bars: 0.5 mm.</p></caption><graphic xmlns:xlink="http://www.w3.org/1999/xlink" xlink:href="zookeys-520-109-g004.jpg" position="float" orientation="portrait" xlink:type="simple" id="oo_57120.jpg"/></fig><fig id="F5" position="float" orientation="portrait"><label>Figures 19–22.</label><caption><p>Female bursa copulatrix of the <italic><tp:taxon-name><tp:taxon-name-part taxon-name-part-type="genus">Thereus</tp:taxon-name-part> <tp:taxon-name-part taxon-name-part-type="species">oppia</tp:taxon-name-part></tp:taxon-name></italic> species group. Dorsal (top) and lateral view of the ductus copulatrix. Posterior of insect to the right. <bold>19</bold> <italic><tp:taxon-name><tp:taxon-name-part taxon-name-part-type="genus">Thereus</tp:taxon-name-part> <tp:taxon-name-part taxon-name-part-type="species">orasus</tp:taxon-name-part></tp:taxon-name></italic> <bold>20</bold> <italic><tp:taxon-name><tp:taxon-name-part taxon-name-part-type="genus">Thereus</tp:taxon-name-part> <tp:taxon-name-part taxon-name-part-type="species">lomalarga</tp:taxon-name-part></tp:taxon-name></italic> <bold>21</bold> <italic><tp:taxon-name><tp:taxon-name-part taxon-name-part-type="genus">Thereus</tp:taxon-name-part> <tp:taxon-name-part taxon-name-part-type="species">oppia</tp:taxon-name-part></tp:taxon-name></italic> <bold>22</bold> <italic><tp:taxon-name><tp:taxon-name-part taxon-name-part-type="genus">Thereus</tp:taxon-name-part> <tp:taxon-name-part taxon-name-part-type="species">brocki</tp:taxon-name-part></tp:taxon-name></italic>. Scale bars: 0.5 mm.</p></caption><graphic xmlns:xlink="http://www.w3.org/1999/xlink" xlink:href="zookeys-520-109-g005.jpg" position="float" orientation="portrait" xlink:type="simple" id="oo_57121.jpg"/></fig><fig id="F6" position="float" orientation="portrait"><label>Figures 23–24.</label><caption><p>Female papillae anales in ventral aspect showing sclerites that characterize <italic><tp:taxon-name><tp:taxon-name-part taxon-name-part-type="genus">Thereus</tp:taxon-name-part></tp:taxon-name></italic> (arrow). Posterior of insect to the right. <bold>23</bold> <italic><tp:taxon-name><tp:taxon-name-part taxon-name-part-type="genus">Thereus</tp:taxon-name-part> <tp:taxon-name-part taxon-name-part-type="species">lomalarga</tp:taxon-name-part></tp:taxon-name></italic> <bold>24</bold> <italic><tp:taxon-name><tp:taxon-name-part taxon-name-part-type="genus">Thereus</tp:taxon-name-part> <tp:taxon-name-part taxon-name-part-type="species">brocki</tp:taxon-name-part></tp:taxon-name></italic>. Scale bars: 0.5 mm.</p></caption><graphic xmlns:xlink="http://www.w3.org/1999/xlink" xlink:href="zookeys-520-109-g006.jpg" position="float" orientation="portrait" xlink:type="simple" id="oo_57122.jpg"/></fig><fig id="F8" position="float" orientation="portrait"><label>Figure 26.</label><caption><p>Geographic distribution of <italic><tp:taxon-name><tp:taxon-name-part taxon-name-part-type="genus">Thereus</tp:taxon-name-part> <tp:taxon-name-part taxon-name-part-type="species">lomalarga</tp:taxon-name-part></tp:taxon-name></italic> (circles) and <italic><tp:taxon-name><tp:taxon-name-part taxon-name-part-type="genus">Thereus</tp:taxon-name-part> <tp:taxon-name-part taxon-name-part-type="species">brocki</tp:taxon-name-part></tp:taxon-name></italic> (squares).</p></caption><graphic xmlns:xlink="http://www.w3.org/1999/xlink" xlink:href="zookeys-520-109-g008.jpg" position="float" orientation="portrait" xlink:type="simple" id="oo_57124.jpg"/></fig></tp:treatment-sec><ref-list><ref id="B3"><mixed-citation xmlns:xlink="http://www.w3.org/1999/xlink" xlink:type="simple"><person-group><name name-style="western"><surname>Brown</surname><given-names>KS</given-names></name></person-group> (<year>1979</year>) <source>Ecologia geográfica e evolução nas florestas neotropicais</source>. <publisher-name>Universidade Estadual de Campinas</publisher-name>, <publisher-loc>São Paulo</publisher-loc>, <size units="page">xxxi + 265 pp</size>. </mixed-citation></ref></ref-list></tp:taxon-treatment>
